# Supplementary material for: Gene expression signatures of human cell and tissue longevity
Source: NPJ Aging Mech Dis. 2016 Jul 7;2:16014–. doi: 10.1038/npjamd.2016.14 (PMC5514998; doi:10.1038/npjamd.2016.14)
Supplement: Supplementary Table 3 [file npjamd201614-s2.xls]

## Sheet: thyroid gland
Supplementary Table 3. Genes with high expression divergence between selected cells and tissues, as measured by Phylogenetic ANOVA.
Genes with a phylogeny-adjusted ANOVA P-value, PhyP, ≤ 0.01 were considered differentially expressed. unadjP denotes the unadjusted ANOVA P-value.
gene	PhyP	unadjP	description
ABHD12	0.003996	0.000969373	abhydrolase domain containing 12
ACAD8	0.003996	0.00331219	acyl-CoA dehydrogenase family, member 8
AFF1	0.000999001	0.000949387	AF4/FMR2 family, member 1
AKT2	0.003996	0.00055527	v-akt murine thymoma viral oncogene homolog 2
APMAP	0.003996	0.00322907	adipocyte plasma membrane associated protein
ARG2	0.000999001	3.08772e-05	arginase 2
B4GALT5	0.00999001	0.00855269	UDP-Gal:betaGlcNAc beta 1,4- galactosyltransferase, polypeptide 5
BMP8A	0.000999001	0.000326605	bone morphogenetic protein 8a
C11orf74	0.002997	0.0012128	chromosome 11 open reading frame 74
C12orf49	0.00899101	0.0104211	chromosome 12 open reading frame 49
C5orf28	0.000999001	0.000447813	chromosome 5 open reading frame 28
CLN5	0.003996	0.00162614	ceroid-lipofuscinosis, neuronal 5
CPQ	0.00999001	0.00851978	carboxypeptidase Q
CRELD2	0.00599401	0.00369997	cysteine-rich with EGF-like domains 2
CTSB	0.00899101	0.00322919	cathepsin B
DDX31	0.00999001	0.00633017	DEAD (Asp-Glu-Ala-Asp) box polypeptide 31
DNAL4	0.00799201	0.00862761	dynein, axonemal, light chain 4
EIF2B2	0.00699301	0.00898392	eukaryotic translation initiation factor 2B, subunit 2 beta, 39kDa
ERO1LB	0.00699301	0.00181011	ERO1-like beta (S. cerevisiae)
FICD	0.00799201	0.00618871	FIC domain containing
GNAS	0.001998	0.000684619	GNAS complex locus
HIRA	0.000999001	3.15692e-06	histone cell cycle regulator
HSP90B1	0.00599401	0.00578505	heat shock protein 90kDa beta (Grp94), member 1
HSPA5	0.004995	0.00183575	heat shock 70kDa protein 5 (glucose-regulated protein, 78kDa)
HYOU1	0.001998	0.000210769	hypoxia up-regulated 1
INPP5J	0.00599401	0.0069522	inositol polyphosphate-5-phosphatase J
INTS10	0.00699301	0.00344455	integrator complex subunit 10
IQCK	0.000999001	0.00165078	IQ motif containing K
KATNAL2	0.00699301	0.00331331	katanin p60 subunit A-like 2
KCNAB1	0.003996	0.00385013	potassium channel, voltage gated subfamily A regulatory beta subunit 1
KIAA0556	0.00699301	0.00948218	KIAA0556
KNSTRN	0.002997	0.00291839	kinetochore-localized astrin/SPAG5 binding protein
MAT2A	0.000999001	0.00154384	methionine adenosyltransferase II, alpha
MINA	0.000999001	0.00063309	MYC induced nuclear antigen
MPPE1	0.00899101	0.00707521	metallophosphoesterase 1
MTCH1	0.000999001	1.5017e-05	mitochondrial carrier 1
MTERFD2	0.00599401	0.00686111	NA
NFX1	0.00699301	0.007919	nuclear transcription factor, X-box binding 1
NT5C2	0.00699301	0.00588251	5'-nucleotidase, cytosolic II
PAPOLG	0.00699301	0.00658994	poly(A) polymerase gamma
PAX8	0.000999001	0.000367281	paired box 8
PBX4	0.00999001	0.0125833	pre-B-cell leukemia homeobox 4
PDE8B	0.00599401	0.00498329	phosphodiesterase 8B
PEF1	0.000999001	0.000346473	penta-EF-hand domain containing 1
PIK3CB	0.004995	0.0018939	phosphatidylinositol-4,5-bisphosphate 3-kinase, catalytic subunit beta
POLI	0.002997	0.0028282	polymerase (DNA directed) iota
PRMT3	0.00599401	0.00351265	protein arginine methyltransferase 3
RCBTB1	0.00599401	0.00585926	regulator of chromosome condensation (RCC1) and BTB (POZ) domain containing protein 1
RGS16	0.00599401	0.00315218	regulator of G-protein signaling 16
RNF170	0.002997	0.0059384	ring finger protein 170
RNF185	0.00999001	0.00732716	ring finger protein 185
RRM2B	0.00799201	0.00914008	ribonucleotide reductase M2 B (TP53 inducible)
SLC11A2	0.002997	0.00547582	solute carrier family 11 (proton-coupled divalent metal ion transporter), member 2
SLC17A5	0.00899101	0.0143407	solute carrier family 17 (acidic sugar transporter), member 5
SLC4A5	0.000999001	0.000195562	solute carrier family 4 (sodium bicarbonate cotransporter), member 5
SNX1	0.00999001	0.0126385	sorting nexin 1
SNX5	0.00999001	0.0128962	sorting nexin 5
SPG11	0.00899101	0.00915446	spastic paraplegia 11 (autosomal recessive)
STX12	0.004995	0.003423	syntaxin 12
TCFL5	0.00799201	0.00549223	transcription factor-like 5 (basic helix-loop-helix)
TCTN3	0.00599401	0.00434848	tectonic family member 3
TMED4	0.002997	0.00105677	transmembrane emp24 protein transport domain containing 4
TMEM50B	0.000999001	5.28394e-05	transmembrane protein 50B
TXNL1	0.000999001	1.69234e-05	thioredoxin-like 1
VEGFA	0.004995	0.00246156	vascular endothelial growth factor A
XPOT	0.00999001	0.00742805	exportin, tRNA
YIPF1	0.003996	0.00296064	Yip1 domain family, member 1
ZBTB2	0.004995	0.00227345	zinc finger and BTB domain containing 2
ZFAND1	0.004995	0.00199451	zinc finger, AN1-type domain 1
ZNF114	0.001998	0.000615296	zinc finger protein 114
ZNF486	0.004995	0.00357951	zinc finger protein 486
ZNF737	0.00699301	0.00874058	zinc finger protein 737
ZNF770	0.001998	0.00475296	zinc finger protein 770

## Sheet: heart
Supplementary Table 3. Genes with high expression divergence between selected cells and tissues, as measured by Phylogenetic ANOVA.
Genes with a phylogeny-adjusted ANOVA P-value, PhyP, ≤ 0.01 were considered differentially expressed. unadjP denotes the unadjusted ANOVA P-value.
gene	PhyP	unadjP	description
ADAL	0.00699301	0.00849716	adenosine deaminase-like
ADPRHL1	0.002997	0.000572327	ADP-ribosylhydrolase like 1
ADSS	0.001998	0.00210176	adenylosuccinate synthase
AGK	0.004995	0.00512813	acylglycerol kinase
ANKMY2	0.00699301	0.00728145	ankyrin repeat and MYND domain containing 2
ARL5A	0.00899101	0.0188148	ADP-ribosylation factor-like 5A
ATP2A2	0.001998	0.002852	ATPase, Ca++ transporting, cardiac muscle, slow twitch 2
ATP5O	0.00699301	0.00921303	ATP synthase, H+ transporting, mitochondrial F1 complex, O subunit
ATP5SL	0.00799201	0.0146236	ATP5S-like
ATPAF1	0.00799201	0.00718497	ATP synthase mitochondrial F1 complex assembly factor 1
BSG	0.00699301	0.0101901	basigin (Ok blood group)
BZW2	0.00999001	0.0118994	basic leucine zipper and W2 domains 2
C14orf159	0.002997	0.00375615	chromosome 14 open reading frame 159
C15orf41	0.000999001	0.0011076	chromosome 15 open reading frame 41
C4orf29	0.004995	0.00447556	chromosome 4 open reading frame 29
CEL	0.002997	0.00536511	carboxyl ester lipase
CEPT1	0.00699301	0.00990529	choline/ethanolamine phosphotransferase 1
CHD1L	0.00799201	0.0172075	chromodomain helicase DNA binding protein 1-like
CHRNE	0.003996	0.00327817	cholinergic receptor, nicotinic, epsilon (muscle)
CHUK	0.00999001	0.0228249	conserved helix-loop-helix ubiquitous kinase
CLGN	0.000999001	0.00126999	calmegin
COA1	0.00699301	0.00867917	cytochrome c oxidase assembly factor 1 homolog (S. cerevisiae)
COLQ	0.00899101	0.0100217	collagen-like tail subunit (single strand of homotrimer) of asymmetric acetylcholinesterase
COMMD1	0.00599401	0.00670128	copper metabolism (Murr1) domain containing 1
COX4I1	0.00699301	0.0164925	cytochrome c oxidase subunit IV isoform 1
CPT1B	0.00599401	0.00439336	carnitine palmitoyltransferase 1B (muscle)
CRIP3	0.004995	0.0127923	cysteine-rich protein 3
DCUN1D2	0.000999001	0.00330238	DCN1, defective in cullin neddylation 1, domain containing 2
DYNC1LI1	0.003996	0.003288	dynein, cytoplasmic 1, light intermediate chain 1
EXOG	0.001998	0.00467157	endo/exonuclease (5'-3'), endonuclease G-like
EXOSC3	0.00899101	0.0172196	exosome component 3
FABP3	0.003996	0.00335537	fatty acid binding protein 3, muscle and heart
FITM2	0.000999001	0.000135747	fat storage-inducing transmembrane protein 2
HRC	0.001998	0.00344042	histidine rich calcium binding protein
IDH3A	0.002997	0.00183862	isocitrate dehydrogenase 3 (NAD+) alpha
ITGB1BP2	0.00999001	0.0149313	integrin beta 1 binding protein (melusin) 2
KLHL7	0.000999001	0.000435002	kelch-like family member 7
LIN9	0.002997	0.000914409	lin-9 DREAM MuvB core complex component
LRRC39	0.00599401	0.0062116	leucine rich repeat containing 39
MDH1	0.004995	0.00418363	malate dehydrogenase 1, NAD (soluble)
MEF2A	0.003996	0.00456992	myocyte enhancer factor 2A
MFN2	0.001998	0.000528302	mitofusin 2
MGST3	0.00999001	0.010126	microsomal glutathione S-transferase 3
MLYCD	0.001998	0.00504354	malonyl-CoA decarboxylase
MPC1	0.003996	0.00525123	mitochondrial pyruvate carrier 1
MRPS7	0.00999001	0.0193141	mitochondrial ribosomal protein S7
MYOM1	0.004995	0.00753705	myomesin 1
MYOM2	0.001998	0.00198596	myomesin 2
NDUFA4	0.00899101	0.00976735	NDUFA4, mitochondrial complex associated
NDUFA8	0.00599401	0.00888067	NADH dehydrogenase (ubiquinone) 1 alpha subcomplex, 8, 19kDa
NHLRC2	0.001998	0.00255941	NHL repeat containing 2
NNT	0.00799201	0.0112657	nicotinamide nucleotide transhydrogenase
NPPA	0.000999001	3.51597e-08	natriuretic peptide A
NTN1	0.00999001	0.0215088	netrin 1
OXCT1	0.00899101	0.00768646	3-oxoacid CoA transferase 1
PAM	0.004995	0.0105751	peptidylglycine alpha-amidating monooxygenase
PANK2	0.00999001	0.0121466	pantothenate kinase 2
PDHX	0.00599401	0.00719783	pyruvate dehydrogenase complex, component X
PDLIM5	0.00599401	0.00984243	PDZ and LIM domain 5
PET112	0.00699301	0.00560743	NA
PGAM2	0.00699301	0.0167064	phosphoglycerate mutase 2 (muscle)
POPDC2	0.003996	0.00544287	popeye domain containing 2
PPM1K	0.003996	0.00468029	protein phosphatase, Mg2+/Mn2+ dependent, 1K
PRKAG2	0.000999001	0.000186141	protein kinase, AMP-activated, gamma 2 non-catalytic subunit
PTCD3	0.004995	0.00845107	pentatricopeptide repeat domain 3
PTDSS1	0.00799201	0.00970663	phosphatidylserine synthase 1
RAB28	0.003996	0.00405376	RAB28, member RAS oncogene family
RABGAP1L	0.000999001	0.000271754	RAB GTPase activating protein 1-like
RBM20	0.000999001	0.00134182	RNA binding motif protein 20
RGS3	0.003996	0.00878791	regulator of G-protein signaling 3
RILPL1	0.00599401	0.0182416	Rab interacting lysosomal protein-like 1
RNF207	0.00699301	0.0134512	ring finger protein 207
SCN5A	0.000999001	4.92486e-05	sodium channel, voltage gated, type V alpha subunit
SDHA	0.00599401	0.00852484	succinate dehydrogenase complex, subunit A, flavoprotein (Fp)
SIRT5	0.00999001	0.0121454	sirtuin 5
SLC25A11	0.002997	0.00287753	solute carrier family 25 (mitochondrial carrier; oxoglutarate carrier), member 11
SLC41A1	0.000999001	0.00238985	solute carrier family 41 (magnesium transporter), member 1
SLC4A3	0.004995	0.00610982	solute carrier family 4 (anion exchanger), member 3
SMYD2	0.000999001	1.31543e-05	SET and MYND domain containing 2
TIMM21	0.003996	0.00663877	translocase of inner mitochondrial membrane 21 homolog (yeast)
TMEM182	0.000999001	0.00185407	transmembrane protein 182
TMEM185A	0.002997	0.00750842	transmembrane protein 185A
USP28	0.001998	0.00190304	ubiquitin specific peptidase 28
UTP18	0.000999001	0.000407349	UTP18 small subunit (SSU) processome component homolog (yeast)
VPS37A	0.00999001	0.0130631	vacuolar protein sorting 37 homolog A (S. cerevisiae)
YAF2	0.004995	0.00549102	YY1 associated factor 2
ZNF106	0.004995	0.00507616	zinc finger protein 106
ZNF330	0.00699301	0.00846882	zinc finger protein 330
ZNF404	0.00899101	0.0172795	zinc finger protein 404

## Sheet: hematopoietic
Supplementary Table 3. Genes with high expression divergence between selected cells and tissues, as measured by Phylogenetic ANOVA.
Genes with a phylogeny-adjusted ANOVA P-value, PhyP, ≤ 0.01 were considered differentially expressed. unadjP denotes the unadjusted ANOVA P-value.
gene	PhyP	unadjP	description
AARS	0.004995	0.000193838	alanyl-tRNA synthetase
ABCA10	0.00699301	0.000300998	ATP-binding cassette, sub-family A (ABC1), member 10
ABCA7	0.001998	4.03918e-05	ATP-binding cassette, sub-family A (ABC1), member 7
ABTB1	0.003996	7.82756e-05	ankyrin repeat and BTB (POZ) domain containing 1
ACAP1	0.001998	1.52607e-06	ArfGAP with coiled-coil, ankyrin repeat and PH domains 1
ACO1	0.004995	0.00026647	aconitase 1, soluble
ACRBP	0.001998	0.000142118	acrosin binding protein
ACTR10	0.00599401	0.000288653	actin-related protein 10 homolog (S. cerevisiae)
ACTR5	0.004995	0.00014546	ARP5 actin-related protein 5 homolog (yeast)
ADAM8	0.000999001	2.06337e-05	ADAM metallopeptidase domain 8
ADCY6	0.000999001	9.2782e-05	adenylate cyclase 6
ADCY7	0.00899101	0.000243887	adenylate cyclase 7
ADORA2A	0.003996	0.000164729	adenosine A2a receptor
ADPGK	0.003996	0.000157673	ADP-dependent glucokinase
ADRBK1	0.001998	1.40976e-06	adrenergic, beta, receptor kinase 1
AGAP1	0.004995	0.000379399	ArfGAP with GTPase domain, ankyrin repeat and PH domain 1
AKAP8	0.000999001	3.62852e-06	A kinase (PRKA) anchor protein 8
AKIRIN2	0.00599401	0.00027245	akirin 2
AKNA	0.00999001	0.000382588	AT-hook transcription factor
ALDH7A1	0.002997	2.47308e-05	aldehyde dehydrogenase 7 family, member A1
ALKBH6	0.00799201	0.000310108	alkB, alkylation repair homolog 6 (E. coli)
ALYREF	0.00699301	0.00010272	Aly/REF export factor
AMPD2	0.001998	4.62755e-05	adenosine monophosphate deaminase 2
ANKMY1	0.001998	2.14364e-05	ankyrin repeat and MYND domain containing 1
ANKRD13D	0.001998	2.51737e-06	ankyrin repeat domain 13 family, member D
ANTXR1	0.00899101	0.000143073	anthrax toxin receptor 1
ANXA2R	0.001998	9.47031e-06	annexin A2 receptor
AP5B1	0.00899101	0.000422409	adaptor-related protein complex 5, beta 1 subunit
AP5Z1	0.00899101	0.000507462	adaptor-related protein complex 5, zeta 1 subunit
ARAP1	0.001998	4.74656e-05	ArfGAP with RhoGAP domain, ankyrin repeat and PH domain 1
ARCN1	0.00799201	0.000412412	archain 1
ARHGAP19	0.00599401	0.000136474	Rho GTPase activating protein 19
ARHGAP35	0.001998	4.87854e-05	Rho GTPase activating protein 35
ARHGAP4	0.001998	6.13225e-06	Rho GTPase activating protein 4
ARHGEF1	0.000999001	4.73482e-07	Rho guanine nucleotide exchange factor (GEF) 1
ARHGEF12	0.00899101	0.000454283	Rho guanine nucleotide exchange factor (GEF) 12
ARID3B	0.000999001	9.86316e-07	AT rich interactive domain 3B (BRIGHT-like)
ARL1	0.000999001	3.12491e-06	ADP-ribosylation factor-like 1
ARRB2	0.002997	2.92665e-05	arrestin, beta 2
ARRDC1	0.00999001	0.000427249	arrestin domain containing 1
ASAP2	0.00599401	0.000264271	ArfGAP with SH3 domain, ankyrin repeat and PH domain 2
ASAP3	0.001998	2.19601e-05	ArfGAP with SH3 domain, ankyrin repeat and PH domain 3
ASPH	0.000999001	1.17752e-06	aspartate beta-hydroxylase
ASS1	0.00799201	0.0001991	argininosuccinate synthase 1
ATAD1	0.002997	3.91972e-05	ATPase family, AAA domain containing 1
ATG16L2	0.000999001	2.06527e-08	autophagy related 16-like 2 (S. cerevisiae)
ATG2A	0.00699301	0.000287956	autophagy related 2A
ATG4B	0.003996	8.58822e-05	autophagy related 4B, cysteine peptidase
ATP6V1D	0.004995	0.000240466	ATPase, H+ transporting, lysosomal 34kDa, V1 subunit D
ATP8B3	0.00899101	0.000391966	ATPase, aminophospholipid transporter, class I, type 8B, member 3
ATP9A	0.004995	0.00012543	ATPase, class II, type 9A
ATXN2L	0.00899101	0.000522017	ataxin 2-like
ATXN7	0.000999001	6.10235e-05	ataxin 7
AXIN1	0.00999001	0.000712271	axin 1
B3GAT3	0.00599401	0.000912139	beta-1,3-glucuronyltransferase 3
B3GNTL1	0.001998	0.00015598	UDP-GlcNAc:betaGal beta-1,3-N-acetylglucosaminyltransferase-like 1
B4GALT2	0.00699301	0.000255862	UDP-Gal:betaGlcNAc beta 1,4- galactosyltransferase, polypeptide 2
B9D2	0.004995	0.000135217	B9 protein domain 2
BATF3	0.00799201	0.000135737	basic leucine zipper transcription factor, ATF-like 3
BCAR3	0.001998	8.72907e-05	breast cancer anti-estrogen resistance 3
BID	0.002997	7.24221e-05	BH3 interacting domain death agonist
BLVRB	0.00899101	0.000319045	biliverdin reductase B
BMPR1A	0.000999001	1.78472e-06	bone morphogenetic protein receptor, type IA
BRPF1	0.001998	2.5528e-05	bromodomain and PHD finger containing, 1
BTG1	0.00799201	0.000397234	B-cell translocation gene 1, anti-proliferative
C10orf54	0.002997	3.43363e-05	chromosome 10 open reading frame 54
C15orf39	0.001998	0.000195461	chromosome 15 open reading frame 39
C16orf45	0.00899101	0.000385143	chromosome 16 open reading frame 45
C17orf49	0.004995	0.000222915	chromosome 17 open reading frame 49
C17orf62	0.003996	0.00016398	chromosome 17 open reading frame 62
C18orf8	0.00899101	0.00101832	chromosome 18 open reading frame 8
C19orf38	0.000999001	2.03499e-06	chromosome 19 open reading frame 38
C1orf228	0.000999001	8.81672e-07	chromosome 1 open reading frame 228
C20orf27	0.004995	0.000188781	chromosome 20 open reading frame 27
C7orf25	0.004995	6.01887e-05	chromosome 7 open reading frame 25
C7orf26	0.002997	6.23373e-05	chromosome 7 open reading frame 26
C7orf43	0.002997	9.33804e-05	chromosome 7 open reading frame 43
C7orf63	0.00999001	0.000799535	NA
C9orf142	0.000999001	3.48894e-06	chromosome 9 open reading frame 142
C9orf89	0.00699301	0.000122159	chromosome 9 open reading frame 89
CACNA2D4	0.002997	3.74706e-05	calcium channel, voltage-dependent, alpha 2/delta subunit 4
CADM1	0.00799201	0.000279322	cell adhesion molecule 1
CADPS2	0.00999001	0.000857683	Ca++-dependent secretion activator 2
CALD1	0.00899101	0.000469634	caldesmon 1
CARD9	0.000999001	2.73882e-06	caspase recruitment domain family, member 9
CASP2	0.00999001	0.000599406	caspase 2, apoptosis-related cysteine peptidase
CBX4	0.004995	4.31853e-05	chromobox homolog 4
CCDC130	0.003996	6.14241e-05	coiled-coil domain containing 130
CCDC18	0.00999001	0.00145257	coiled-coil domain containing 18
CCDC22	0.002997	3.73778e-05	coiled-coil domain containing 22
CCDC47	0.001998	1.19439e-05	coiled-coil domain containing 47
CCDC88B	0.000999001	1.03837e-05	coiled-coil domain containing 88B
CCDC94	0.00999001	0.000219671	coiled-coil domain containing 94
CCNL1	0.002997	0.000201619	cyclin L1
CD160	0.004995	0.000129657	CD160 molecule
CD226	0.00799201	0.000130912	CD226 molecule
CD37	0.003996	9.19638e-05	CD37 molecule
CD59	0.001998	0.000125332	CD59 molecule, complement regulatory protein
CD83	0.004995	0.00035427	CD83 molecule
CDC42BPA	0.00699301	0.000279948	CDC42 binding protein kinase alpha (DMPK-like)
CDC42BPB	0.00999001	0.000785476	CDC42 binding protein kinase beta (DMPK-like)
CDK11A	0.00699301	0.000146752	cyclin-dependent kinase 11A
CDKN2D	0.000999001	9.64237e-06	cyclin-dependent kinase inhibitor 2D (p19, inhibits CDK4)
CEP170B	0.00899101	0.000355804	centrosomal protein 170B
CEP70	0.00799201	0.000284617	centrosomal protein 70kDa
CFP	0.003996	3.11128e-05	complement factor properdin
CHTF18	0.000999001	5.21272e-06	CTF18, chromosome transmission fidelity factor 18 homolog (S. cerevisiae)
CLASRP	0.000999001	1.87519e-05	CLK4-associating serine/arginine rich protein
CLDN12	0.000999001	1.90825e-05	claudin 12
CLDND2	0.003996	5.31569e-05	claudin domain containing 2
CLEC4A	0.002997	6.32772e-05	C-type lectin domain family 4, member A
CLK3	0.002997	1.35164e-05	CDC-like kinase 3
CLUAP1	0.00599401	0.000185	clusterin associated protein 1
CNN3	0.003996	0.000119687	calponin 3, acidic
CNPY3	0.000999001	2.12994e-06	canopy FGF signaling regulator 3
COG6	0.00799201	0.000275881	component of oligomeric golgi complex 6
COL16A1	0.00799201	0.000422249	collagen, type XVI, alpha 1
COPB2	0.00899101	0.000597922	coatomer protein complex, subunit beta 2 (beta prime)
CORO1A	0.001998	2.8091e-05	coronin, actin binding protein, 1A
COTL1	0.00899101	0.000344867	coactosin-like F-actin binding protein 1
CPE	0.001998	0.000212986	carboxypeptidase E
CPSF1	0.003996	8.87495e-05	cleavage and polyadenylation specific factor 1, 160kDa
CRYGS	0.00699301	0.000463238	crystallin, gamma S
CSK	0.002997	0.000197032	c-src tyrosine kinase
CSRP2	0.00699301	0.000368787	cysteine and glycine-rich protein 2
CTRL	0.000999001	4.85949e-07	chymotrypsin-like
CTTN	0.00899101	0.000167068	cortactin
CWC25	0.00799201	0.000331373	Pre-mRNA-splicing factor CWC25 homolog
CWF19L1	0.00699301	0.000383317	CWF19-like 1, cell cycle control (S. pombe)
CXXC1	0.000999001	4.36911e-05	CXXC finger protein 1
CYBA	0.003996	0.000107541	cytochrome b-245, alpha polypeptide
CYTH1	0.00599401	0.000177108	cytohesin 1
DAB2IP	0.00699301	0.000215954	DAB2 interacting protein
DAG1	0.001998	9.857e-06	dystroglycan 1 (dystrophin-associated glycoprotein 1)
DAZAP1	0.00799201	0.000439347	DAZ associated protein 1
DCAF15	0.001998	6.97373e-06	DDB1 and CUL4 associated factor 15
DCK	0.000999001	8.53193e-05	deoxycytidine kinase
DDX1	0.001998	7.13942e-05	DEAD (Asp-Glu-Ala-Asp) box helicase 1
DDX39A	0.000999001	1.2675e-06	DEAD (Asp-Glu-Ala-Asp) box polypeptide 39A
DDX41	0.002997	8.08334e-06	DEAD (Asp-Glu-Ala-Asp) box polypeptide 41
DDX51	0.00899101	0.000553889	DEAD (Asp-Glu-Ala-Asp) box polypeptide 51
DEDD2	0.001998	0.000135085	death effector domain containing 2
DEF6	0.004995	0.00020402	differentially expressed in FDCP 6 homolog (mouse)
DENND1A	0.00599401	0.000113391	DENN/MADD domain containing 1A
DENND3	0.00999001	0.000664982	DENN/MADD domain containing 3
DENND4B	0.001998	5.10422e-05	DENN/MADD domain containing 4B
DFFB	0.00799201	0.000312753	DNA fragmentation factor, 40kDa, beta polypeptide (caspase-activated DNase)
DGCR14	0.00999001	0.000433203	DiGeorge syndrome critical region gene 14
DHX34	0.001998	3.16682e-05	DEAH (Asp-Glu-Ala-His) box polypeptide 34
DHX38	0.00599401	0.000343876	DEAH (Asp-Glu-Ala-His) box polypeptide 38
DIP2C	0.004995	7.49787e-05	DIP2 disco-interacting protein 2 homolog C (Drosophila)
DIXDC1	0.000999001	2.87597e-07	DIX domain containing 1
DLG5	0.00899101	0.000358636	discs, large homolog 5 (Drosophila)
DMD	0.000999001	4.68545e-06	dystrophin
DND1	0.002997	0.000135499	DND microRNA-mediated repression inhibitor 1
DNMT1	0.00599401	0.000220368	DNA (cytosine-5-)-methyltransferase 1
DOCK1	0.001998	2.54326e-05	dedicator of cytokinesis 1
DOCK2	0.00999001	0.000893697	dedicator of cytokinesis 2
DOCK9	0.003996	0.000182379	dedicator of cytokinesis 9
DOK3	0.000999001	2.72286e-07	docking protein 3
DOT1L	0.000999001	0.000146214	DOT1-like histone H3K79 methyltransferase
DSTN	0.004995	0.000112548	destrin (actin depolymerizing factor)
DUS3L	0.002997	1.94915e-05	dihydrouridine synthase 3-like (S. cerevisiae)
DUSP2	0.001998	9.45446e-06	dual specificity phosphatase 2
E2F4	0.00899101	0.000481253	E2F transcription factor 4, p107/p130-binding
EAF2	0.00599401	0.000464285	ELL associated factor 2
EBLN2	0.00799201	0.00106844	endogenous Bornavirus-like nucleoprotein 2
ECM2	0.001998	9.38371e-05	extracellular matrix protein 2, female organ and adipocyte specific
EDC4	0.002997	4.53848e-05	enhancer of mRNA decapping 4
EFHD2	0.00599401	9.43208e-05	EF-hand domain family, member D2
EFNB2	0.00999001	0.000951563	ephrin-B2
EGFR	0.002997	1.40597e-05	epidermal growth factor receptor
EHBP1	0.004995	8.57597e-05	EH domain binding protein 1
EHD1	0.00599401	0.000358137	EH-domain containing 1
ELMSAN1	0.001998	1.32658e-05	ELM2 and Myb/SANT-like domain containing 1
EMC2	0.002997	4.62316e-05	ER membrane protein complex subunit 2
ENTHD2	0.000999001	1.66496e-07	ENTH domain containing 2
EPB41L1	0.001998	8.14636e-05	erythrocyte membrane protein band 4.1-like 1
ERBB3	0.004995	0.00010531	erb-b2 receptor tyrosine kinase 3
ERGIC2	0.001998	6.6013e-06	ERGIC and golgi 2
ERICH1	0.002997	3.38089e-05	glutamate-rich 1
ERRFI1	0.00899101	0.000218446	ERBB receptor feedback inhibitor 1
EXD2	0.000999001	2.96631e-06	exonuclease 3'-5' domain containing 2
FAM115A	0.00799201	0.000116476	NA
FAM117A	0.00999001	0.000325014	family with sequence similarity 117, member A
FAM122C	0.001998	4.05542e-05	family with sequence similarity 122C
FAM193B	0.002997	7.68336e-05	family with sequence similarity 193, member B
FAM214B	0.00999001	0.000855459	family with sequence similarity 214, member B
FAM49B	0.004995	0.000158587	family with sequence similarity 49, member B
FANCA	0.003996	5.53911e-05	Fanconi anemia, complementation group A
FARP1	0.002997	8.62373e-05	FERM, RhoGEF (ARHGEF) and pleckstrin domain protein 1 (chondrocyte-derived)
FBLN1	0.00799201	0.000237632	fibulin 1
FBRS	0.000999001	1.35259e-05	fibrosin
FCHO1	0.00999001	0.000378598	FCH domain only 1
FERMT2	0.003996	0.000146316	fermitin family member 2
FERMT3	0.000999001	1.5066e-05	fermitin family member 3
FES	0.00599401	0.000501045	FES proto-oncogene, tyrosine kinase
FGR	0.00799201	0.000212176	FGR proto-oncogene, Src family tyrosine kinase
FLI1	0.00999001	0.000512021	Fli-1 proto-oncogene, ETS transcription factor
FLT3LG	0.00799201	0.000674537	fms-related tyrosine kinase 3 ligand
FMNL1	0.000999001	1.46782e-05	formin-like 1
FN1	0.00799201	0.000260771	fibronectin 1
FNBP1L	0.000999001	5.14323e-06	formin binding protein 1-like
FUT4	0.002997	0.000102787	fucosyltransferase 4 (alpha (1,3) fucosyltransferase, myeloid-specific)
GAB3	0.001998	4.60514e-05	GRB2-associated binding protein 3
GAREM	0.000999001	5.81001e-06	GRB2 associated, regulator of MAPK1
GAS6	0.004995	0.000146359	growth arrest-specific 6
GCA	0.003996	0.000254268	grancalcin, EF-hand calcium binding protein
GFM1	0.00699301	0.000245836	G elongation factor, mitochondrial 1
GGA3	0.000999001	0.000106076	golgi-associated, gamma adaptin ear containing, ARF binding protein 3
GGPS1	0.002997	0.0001186	geranylgeranyl diphosphate synthase 1
GHRL	0.000999001	5.08422e-05	ghrelin/obestatin prepropeptide
GIT2	0.000999001	1.05287e-05	G protein-coupled receptor kinase interacting ArfGAP 2
GJA1	0.002997	3.0143e-05	gap junction protein, alpha 1, 43kDa
GLI3	0.00599401	0.000165098	GLI family zinc finger 3
GLO1	0.00699301	0.000619979	glyoxalase I
GMIP	0.000999001	4.27662e-06	GEM interacting protein
GOLGA4	0.003996	4.73148e-05	golgin A4
GP1BA	0.004995	0.000337722	glycoprotein Ib (platelet), alpha polypeptide
GPR125	0.001998	9.99072e-06	G protein-coupled receptor 125
GPR132	0.00899101	0.000683888	G protein-coupled receptor 132
GPSM3	0.004995	0.000201831	G-protein signaling modulator 3
GRAMD3	0.004995	0.000326559	GRAM domain containing 3
GRB2	0.00999001	0.000462475	growth factor receptor-bound protein 2
GRK6	0.001998	2.40569e-06	G protein-coupled receptor kinase 6
GSTM3	0.002997	7.38949e-05	glutathione S-transferase mu 3 (brain)
GTF2IRD1	0.000999001	7.27459e-06	GTF2I repeat domain containing 1
GTPBP1	0.001998	9.45688e-06	GTP binding protein 1
GZMM	0.000999001	2.33024e-05	granzyme M (lymphocyte met-ase 1)
H1FX	0.001998	4.07128e-06	H1 histone family, member X
H3F3B	0.00599401	0.000175384	H3 histone, family 3B (H3.3B)
HAUS5	0.003996	8.0819e-05	HAUS augmin-like complex, subunit 5
HAUS7	0.002997	3.80143e-05	HAUS augmin-like complex, subunit 7
HCST	0.001998	2.24835e-05	hematopoietic cell signal transducer
HDAC10	0.000999001	2.88864e-05	histone deacetylase 10
HDLBP	0.002997	0.000113674	high density lipoprotein binding protein
HK3	0.004995	0.000144117	hexokinase 3 (white cell)
HMHA1	0.000999001	5.05892e-07	histocompatibility (minor) HA-1
HNRNPA0	0.00599401	0.000314545	heterogeneous nuclear ribonucleoprotein A0
HSPA4	0.00799201	0.000281382	heat shock 70kDa protein 4
HTRA1	0.001998	2.8919e-05	HtrA serine peptidase 1
HVCN1	0.00699301	0.000157434	hydrogen voltage gated channel 1
IARS2	0.00599401	8.89072e-05	isoleucyl-tRNA synthetase 2, mitochondrial
IBTK	0.002997	4.49563e-05	inhibitor of Bruton agammaglobulinemia tyrosine kinase
ICAM3	0.000999001	9.43031e-06	intercellular adhesion molecule 3
IER5	0.00899101	0.000416323	immediate early response 5
IFT46	0.001998	3.43975e-05	intraflagellar transport 46
IFT81	0.003996	0.000115437	intraflagellar transport 81
IKBKG	0.003996	5.18542e-05	inhibitor of kappa light polypeptide gene enhancer in B-cells, kinase gamma
IL12RB1	0.00699301	0.000262218	interleukin 12 receptor, beta 1
IL17RA	0.000999001	1.80278e-05	interleukin 17 receptor A
IL18BP	0.00699301	0.000449263	interleukin 18 binding protein
INADL	0.00599401	0.000114663	InaD-like (Drosophila)
ING1	0.002997	6.19145e-05	inhibitor of growth family, member 1
IPO7	0.002997	6.98987e-06	importin 7
IRAK3	0.00899101	0.000337686	interleukin-1 receptor-associated kinase 3
IRF5	0.003996	7.32903e-05	interferon regulatory factor 5
IRF7	0.003996	7.36401e-05	interferon regulatory factor 7
ITFG1	0.00599401	0.000326255	integrin alpha FG-GAP repeat containing 1
ITGA4	0.00699301	0.00048392	integrin, alpha 4 (antigen CD49D, alpha 4 subunit of VLA-4 receptor)
ITGAM	0.00999001	0.00038913	integrin, alpha M (complement component 3 receptor 3 subunit)
ITGAX	0.003996	0.000113409	integrin, alpha X (complement component 3 receptor 4 subunit)
ITGB2	0.00799201	0.000174312	integrin, beta 2 (complement component 3 receptor 3 and 4 subunit)
JAK3	0.000999001	3.37904e-05	Janus kinase 3
JDP2	0.003996	2.58427e-05	Jun dimerization protein 2
KANK1	0.000999001	8.36652e-06	KN motif and ankyrin repeat domains 1
KCNAB2	0.004995	0.000115392	potassium channel, voltage gated subfamily A regulatory beta subunit 2
KCNK1	0.00999001	0.000262919	potassium channel, two pore domain subfamily K, member 1
KCNMB3	0.00599401	0.000609505	potassium channel subfamily M regulatory beta subunit 3
KCNS3	0.00899101	0.000537955	potassium voltage-gated channel, modifier subfamily S, member 3
KCTD13	0.001998	8.61351e-05	potassium channel tetramerization domain containing 13
KCTD3	0.00899101	0.000224119	potassium channel tetramerization domain containing 3
KDM2B	0.00799201	0.000504562	lysine (K)-specific demethylase 2B
KEL	0.000999001	4.79735e-06	Kell blood group, metallo-endopeptidase
KIAA0247	0.00599401	0.000507053	NA
KIAA0922	0.00599401	0.000314591	KIAA0922
KIAA1217	0.002997	1.67495e-05	KIAA1217
KIAA1279	0.003996	3.64956e-05	KIAA1279
KIAA1462	0.004995	8.0092e-05	KIAA1462
KIFAP3	0.00599401	0.000516225	kinesin-associated protein 3
KITLG	0.001998	7.10275e-05	KIT ligand
KLHDC4	0.00699301	0.000166371	kelch domain containing 4
KMT2B	0.00599401	0.000187216	lysine (K)-specific methyltransferase 2B
KTN1	0.00699301	5.25407e-05	kinectin 1 (kinesin receptor)
LAMC1	0.00899101	0.000314658	laminin, gamma 1 (formerly LAMB2)
LAMTOR4	0.00899101	0.000485218	late endosomal/lysosomal adaptor, MAPK and MTOR activator 4
LARGE	0.003996	0.000215872	like-glycosyltransferase
LAT	0.00999001	0.000237944	linker for activation of T cells
LAT2	0.004995	3.53855e-05	linker for activation of T cells family, member 2
LILRB3	0.00599401	0.00038086	leukocyte immunoglobulin-like receptor, subfamily B (with TM and ITIM domains), member 3
LIMD2	0.000999001	2.80403e-08	LIM domain containing 2
LNP1	0.00799201	0.000848619	leukemia NUP98 fusion partner 1
LPAR2	0.00799201	0.000264708	lysophosphatidic acid receptor 2
LPIN3	0.001998	0.0001309	lipin 3
LRCH4	0.000999001	8.14268e-06	leucine-rich repeats and calponin homology (CH) domain containing 4
LRP11	0.002997	4.66059e-05	low density lipoprotein receptor-related protein 11
LRP5L	0.00699301	0.00021391	low density lipoprotein receptor-related protein 5-like
LRP6	0.000999001	5.78961e-07	low density lipoprotein receptor-related protein 6
LTB	0.004995	7.42355e-05	lymphotoxin beta (TNF superfamily, member 3)
LTB4R	0.00899101	0.000321892	leukotriene B4 receptor
LTB4R2	0.002997	2.09303e-05	leukotriene B4 receptor 2
LY6G5C	0.00999001	0.000682637	lymphocyte antigen 6 complex, locus G5C
LYL1	0.000999001	3.70597e-07	lymphoblastic leukemia associated hematopoiesis regulator 1
MAFB	0.003996	2.63316e-05	v-maf avian musculoaponeurotic fibrosarcoma oncogene homolog B
MAGED1	0.003996	6.91659e-05	melanoma antigen family D, 1
MAGI1	0.00699301	0.000428048	membrane associated guanylate kinase, WW and PDZ domain containing 1
MAOA	0.001998	2.10316e-05	monoamine oxidase A
MAP4K2	0.000999001	1.99277e-05	mitogen-activated protein kinase kinase kinase kinase 2
MAP6	0.002997	0.000187753	microtubule-associated protein 6
MAPK7	0.003996	0.000623041	mitogen-activated protein kinase 7
MARCH1	0.00799201	0.000308366	membrane-associated ring finger (C3HC4) 1, E3 ubiquitin protein ligase
MAX	0.00699301	0.000174223	MYC associated factor X
MCM5	0.001998	2.1899e-05	minichromosome maintenance complex component 5
MDM4	0.00799201	0.00068665	MDM4, p53 regulator
MED15	0.00799201	0.000133787	mediator complex subunit 15
MED26	0.00799201	9.60924e-05	mediator complex subunit 26
METTL21A	0.001998	6.76809e-05	methyltransferase like 21A
MFSD10	0.00999001	0.00037242	major facilitator superfamily domain containing 10
MICAL1	0.002997	8.22506e-05	microtubule associated monooxygenase, calponin and LIM domain containing 1
MID1	0.000999001	1.16599e-05	midline 1
MID2	0.002997	6.78943e-05	midline 2
MIIP	0.002997	2.3402e-05	migration and invasion inhibitory protein
MKL1	0.002997	0.000119854	megakaryoblastic leukemia (translocation) 1
MKL2	0.001998	0.000136611	MKL/myocardin-like 2
MMP25	0.000999001	8.19537e-07	matrix metallopeptidase 25
MNT	0.002997	2.68368e-05	MAX network transcriptional repressor
MOB3A	0.00699301	0.000157796	MOB kinase activator 3A
MOCS1	0.000999001	7.0949e-06	molybdenum cofactor synthesis 1
MOCS2	0.004995	0.000114738	molybdenum cofactor synthesis 2
MORC4	0.00799201	0.000172058	MORC family CW-type zinc finger 4
MRPL19	0.00899101	0.000522002	mitochondrial ribosomal protein L19
MRPL3	0.00799201	0.000449234	mitochondrial ribosomal protein L3
MSL3	0.00699301	0.000146705	male-specific lethal 3 homolog (Drosophila)
MTA3	0.004995	0.000142267	metastasis associated 1 family, member 3
MTMR14	0.000999001	3.45079e-05	myotubularin related protein 14
MTUS1	0.00599401	0.000387173	microtubule associated tumor suppressor 1
MXD3	0.000999001	5.13413e-06	MAX dimerization protein 3
MYO1B	0.001998	7.00445e-05	myosin IB
MYO1F	0.001998	1.61548e-05	myosin IF
MYO1G	0.004995	5.5538e-05	myosin IG
MYO6	0.003996	0.000164105	myosin VI
MYO9B	0.001998	2.13965e-05	myosin IXB
NADK	0.001998	4.54691e-05	NAD kinase
NAV2	0.003996	0.000287844	neuron navigator 2
NCKAP1	0.000999001	1.48299e-06	NCK-associated protein 1
NDOR1	0.000999001	9.3436e-07	NADPH dependent diflavin oxidoreductase 1
NDST2	0.002997	0.000123272	N-deacetylase/N-sulfotransferase (heparan glucosaminyl) 2
NEO1	0.003996	0.000117591	neogenin 1
NFATC2IP	0.00799201	0.000297443	nuclear factor of activated T-cells, cytoplasmic, calcineurin-dependent 2 interacting protein
NFIB	0.000999001	6.70173e-06	nuclear factor I/B
NFKBID	0.002997	8.31601e-06	nuclear factor of kappa light polypeptide gene enhancer in B-cells inhibitor, delta
NFKBIE	0.000999001	9.16762e-07	nuclear factor of kappa light polypeptide gene enhancer in B-cells inhibitor, epsilon
NLRC4	0.00599401	0.000342409	NLR family, CARD domain containing 4
NLRP3	0.002997	0.00021327	NLR family, pyrin domain containing 3
NOL12	0.00799201	0.000418995	nucleolar protein 12
NPAS2	0.00599401	0.000124665	neuronal PAS domain protein 2
NRROS	0.003996	0.00029447	negative regulator of reactive oxygen species
NSUN5	0.001998	0.000166497	NOP2/Sun domain family, member 5
NUDT1	0.00699301	0.00089756	nudix (nucleoside diphosphate linked moiety X)-type motif 1
NUDT12	0.00699301	0.000209777	nudix (nucleoside diphosphate linked moiety X)-type motif 12
NUPR1	0.000999001	2.09564e-05	nuclear protein, transcriptional regulator, 1
NYNRIN	0.004995	7.6058e-05	NYN domain and retroviral integrase containing
OAZ1	0.00799201	0.00107813	ornithine decarboxylase antizyme 1
OSCAR	0.004995	0.00018645	osteoclast associated, immunoglobulin-like receptor
OSGEP	0.00799201	0.00023654	O-sialoglycoprotein endopeptidase
OTUD5	0.004995	3.93294e-05	OTU deubiquitinase 5
OTUD7B	0.001998	1.62708e-05	OTU deubiquitinase 7B
P4HA2	0.001998	7.28641e-05	prolyl 4-hydroxylase, alpha polypeptide II
PAIP1	0.00599401	0.000220833	poly(A) binding protein interacting protein 1
PARD3	0.000999001	4.52372e-07	par-3 family cell polarity regulator
PARD3B	0.000999001	6.46091e-05	par-3 family cell polarity regulator beta
PARP8	0.00999001	0.000681016	poly (ADP-ribose) polymerase family, member 8
PATL2	0.00999001	0.000305391	protein associated with topoisomerase II homolog 2 (yeast)
PCYOX1	0.000999001	9.4653e-07	prenylcysteine oxidase 1
PERP	0.00999001	0.00101674	PERP, TP53 apoptosis effector
PFN2	0.001998	6.19212e-06	profilin 2
PGS1	0.000999001	7.67041e-05	phosphatidylglycerophosphate synthase 1
PHAX	0.00599401	0.000456915	phosphorylated adaptor for RNA export
PHF12	0.00999001	0.000399622	PHD finger protein 12
PHKG2	0.000999001	9.15438e-06	phosphorylase kinase, gamma 2 (testis)
PHLDB1	0.00599401	0.000273409	pleckstrin homology-like domain, family B, member 1
PIDD1	0.002997	0.000157065	p53-induced death domain protein 1
PIK3CD	0.000999001	4.56111e-07	phosphatidylinositol-4,5-bisphosphate 3-kinase, catalytic subunit delta
PITPNM1	0.004995	0.000512342	phosphatidylinositol transfer protein, membrane-associated 1
PLCB2	0.00999001	0.000385498	phospholipase C, beta 2
PLEKHA5	0.00699301	0.00010307	pleckstrin homology domain containing, family A member 5
PLOD2	0.004995	0.000110797	procollagen-lysine, 2-oxoglutarate 5-dioxygenase 2
PLS3	0.00899101	0.000506604	plastin 3
PNKP	0.001998	4.61166e-05	polynucleotide kinase 3'-phosphatase
POLD1	0.002997	2.03485e-05	polymerase (DNA directed), delta 1, catalytic subunit
PON2	0.00899101	0.00067578	paraoxonase 2
POU2F2	0.001998	5.09613e-05	POU class 2 homeobox 2
PPA1	0.004995	0.000101117	pyrophosphatase (inorganic) 1
PPFIBP1	0.00899101	0.000288426	PTPRF interacting protein, binding protein 1 (liprin beta 1)
PPIC	0.001998	3.16354e-05	peptidylprolyl isomerase C (cyclophilin C)
PPL	0.00899101	0.000506825	periplakin
PPM1N	0.004995	8.92317e-05	protein phosphatase, Mg2+/Mn2+ dependent, 1N (putative)
PPOX	0.00599401	0.00030625	protoporphyrinogen oxidase
PPP1R35	0.001998	6.48098e-05	protein phosphatase 1, regulatory subunit 35
PPP2CB	0.00599401	0.000180603	protein phosphatase 2, catalytic subunit, beta isozyme
PPP2R3A	0.004995	0.000137515	protein phosphatase 2, regulatory subunit B'', alpha
PPP6R1	0.000999001	2.07165e-06	protein phosphatase 6, regulatory subunit 1
PRICKLE2	0.001998	5.32041e-05	prickle homolog 2 (Drosophila)
PROCA1	0.001998	1.39496e-05	protein interacting with cyclin A1
PRR14	0.00999001	0.000687178	proline rich 14
PRR22	0.004995	8.3673e-05	proline rich 22
PSMB10	0.00599401	0.000210286	proteasome (prosome, macropain) subunit, beta type, 10
PSMB5	0.001998	6.7699e-05	proteasome (prosome, macropain) subunit, beta type, 5
PSTPIP1	0.000999001	1.64987e-06	proline-serine-threonine phosphatase interacting protein 1
PTGR1	0.00599401	8.65748e-05	prostaglandin reductase 1
PTK2	0.001998	2.3707e-05	protein tyrosine kinase 2
PTK2B	0.00799201	0.000635016	protein tyrosine kinase 2 beta
PTPN11	0.002997	0.000128813	protein tyrosine phosphatase, non-receptor type 11
PTPN18	0.00699301	0.000436098	protein tyrosine phosphatase, non-receptor type 18 (brain-derived)
PTPN21	0.000999001	1.85184e-06	protein tyrosine phosphatase, non-receptor type 21
PTPRCAP	0.00699301	9.72647e-05	protein tyrosine phosphatase, receptor type, C-associated protein
PTPRE	0.003996	6.34068e-05	protein tyrosine phosphatase, receptor type, E
PTPRF	0.00899101	0.000616238	protein tyrosine phosphatase, receptor type, F
PTPRG	0.002997	4.18462e-05	protein tyrosine phosphatase, receptor type, G
PTPRK	0.002997	3.62889e-05	protein tyrosine phosphatase, receptor type, K
PUS1	0.002997	0.000166788	pseudouridylate synthase 1
R3HDM4	0.000999001	2.52551e-05	R3H domain containing 4
RAB24	0.001998	1.81643e-05	RAB24, member RAS oncogene family
RAB3GAP1	0.003996	3.52377e-05	RAB3 GTPase activating protein subunit 1 (catalytic)
RAB4B	0.003996	0.000138949	RAB4B, member RAS oncogene family
RAB6A	0.001998	5.41026e-05	RAB6A, member RAS oncogene family
RAD9A	0.000999001	1.67542e-05	RAD9 homolog A (S. pombe)
RASAL3	0.00899101	0.000292266	RAS protein activator like 3
RASGRP4	0.00599401	5.40264e-05	RAS guanyl releasing protein 4
RASSF1	0.000999001	2.14577e-05	Ras association (RalGDS/AF-6) domain family member 1
RASSF5	0.00899101	0.000527386	Ras association (RalGDS/AF-6) domain family member 5
RASSF8	0.004995	0.000167104	Ras association (RalGDS/AF-6) domain family (N-terminal) member 8
RAVER1	0.001998	3.70331e-05	ribonucleoprotein, PTB-binding 1
RBM10	0.003996	0.000207737	RNA binding motif protein 10
REC8	0.002997	8.38527e-05	REC8 meiotic recombination protein
RELB	0.002997	0.000130671	v-rel avian reticuloendotheliosis viral oncogene homolog B
RELT	0.000999001	2.61733e-06	RELT tumor necrosis factor receptor
REXO1	0.00699301	0.000246072	REX1, RNA exonuclease 1 homolog (S. cerevisiae)
RGL4	0.00699301	0.000265334	ral guanine nucleotide dissociation stimulator-like 4
RGS14	0.000999001	2.28836e-05	regulator of G-protein signaling 14
RGS18	0.00599401	0.00018638	regulator of G-protein signaling 18
RGS19	0.000999001	9.82339e-07	regulator of G-protein signaling 19
RHBDF2	0.002997	8.01203e-05	rhomboid 5 homolog 2 (Drosophila)
RHEBL1	0.003996	4.08784e-05	Ras homolog enriched in brain like 1
RHOF	0.002997	0.000109494	ras homolog family member F (in filopodia)
RHOG	0.004995	4.1951e-05	ras homolog family member G
RHOT2	0.00699301	0.000444289	ras homolog family member T2
RIN3	0.002997	7.01141e-05	Ras and Rab interactor 3
RINL	0.001998	1.33412e-05	Ras and Rab interactor-like
RNF113A	0.001998	2.90474e-06	ring finger protein 113A
RNF14	0.001998	3.61884e-05	ring finger protein 14
RNF166	0.000999001	7.89179e-07	ring finger protein 166
RNF20	0.00699301	0.000319045	ring finger protein 20, E3 ubiquitin protein ligase
RNF44	0.000999001	8.09657e-07	ring finger protein 44
RPGRIP1	0.001998	1.21866e-05	retinitis pigmentosa GTPase regulator interacting protein 1
RPL7L1	0.002997	0.000102946	ribosomal protein L7-like 1
RTKN	0.00899101	0.000595598	rhotekin
SAP25	0.001998	6.48464e-06	Sin3A-associated protein, 25kDa
SART1	0.00599401	0.000158648	squamous cell carcinoma antigen recognized by T cells
SCARA3	0.000999001	1.81399e-05	scavenger receptor class A, member 3
SCOC	0.000999001	1.48114e-05	short coiled-coil protein
SCRN3	0.002997	0.000373076	secernin 3
SDC4	0.00999001	0.000239086	syndecan 4
SERTAD2	0.00599401	0.000227784	SERTA domain containing 2
SFI1	0.00599401	0.000280347	Sfi1 homolog, spindle assembly associated (yeast)
SGCB	0.001998	3.87951e-05	sarcoglycan, beta (43kDa dystrophin-associated glycoprotein)
SH2B3	0.004995	7.89184e-05	SH2B adaptor protein 3
SH3BP2	0.002997	1.98187e-06	SH3-domain binding protein 2
SH3D19	0.000999001	2.12202e-05	SH3 domain containing 19
SHKBP1	0.004995	0.000116154	SH3KBP1 binding protein 1
SIPA1	0.000999001	6.93216e-07	signal-induced proliferation-associated 1
SIRPB1	0.002997	4.74318e-05	signal-regulatory protein beta 1
SIRT7	0.00599401	0.00025185	sirtuin 7
SKIV2L	0.004995	0.000114196	superkiller viralicidic activity 2-like (S. cerevisiae)
SKIV2L2	0.004995	0.000109372	superkiller viralicidic activity 2-like 2 (S. cerevisiae)
SLA2	0.00799201	0.000406435	Src-like-adaptor 2
SLC11A1	0.00999001	0.000892052	solute carrier family 11 (proton-coupled divalent metal ion transporter), member 1
SLC12A9	0.002997	0.000142871	solute carrier family 12, member 9
SLC16A2	0.001998	1.30335e-05	solute carrier family 16, member 2 (thyroid hormone transporter)
SLC25A23	0.000999001	1.33413e-05	solute carrier family 25 (mitochondrial carrier; phosphate carrier), member 23
SLC30A9	0.004995	0.000126586	solute carrier family 30 (zinc transporter), member 9
SMARCA1	0.000999001	1.69709e-05	SWI/SNF related, matrix associated, actin dependent regulator of chromatin, subfamily a, member 1
SMCR8	0.00999001	0.00103713	Smith-Magenis syndrome chromosome region, candidate 8
SNX7	0.000999001	1.19483e-05	sorting nexin 7
SPAG16	0.001998	6.87283e-06	sperm associated antigen 16
SPATA2	0.001998	1.84667e-05	spermatogenesis associated 2
SPATS2L	0.00999001	0.000247829	spermatogenesis associated, serine-rich 2-like
SPPL2B	0.004995	0.000125754	signal peptide peptidase like 2B
SRSF2	0.000999001	2.36215e-06	serine/arginine-rich splicing factor 2
STARD13	0.00599401	0.000372202	StAR-related lipid transfer (START) domain containing 13
STARD3	0.001998	1.95829e-05	StAR-related lipid transfer (START) domain containing 3
STK10	0.003996	1.25938e-05	serine/threonine kinase 10
STK11IP	0.000999001	3.2054e-05	serine/threonine kinase 11 interacting protein
STRADA	0.002997	3.92013e-05	STE20-related kinase adaptor alpha
STX10	0.00999001	0.000391873	syntaxin 10
STX16	0.00999001	0.000299162	syntaxin 16
STXBP6	0.000999001	2.05674e-05	syntaxin binding protein 6 (amisyn)
SUV420H2	0.00599401	0.00014766	suppressor of variegation 4-20 homolog 2 (Drosophila)
SYBU	0.000999001	3.44343e-05	syntabulin (syntaxin-interacting)
SYCE1L	0.00999001	0.000590971	synaptonemal complex central element protein 1-like
TACC2	0.001998	4.53214e-06	transforming, acidic coiled-coil containing protein 2
TACC3	0.001998	3.57454e-05	transforming, acidic coiled-coil containing protein 3
TAF1C	0.002997	9.92528e-05	TATA box binding protein (TBP)-associated factor, RNA polymerase I, C, 110kDa
TAGAP	0.004995	0.000123093	T-cell activation RhoGTPase activating protein
TANC1	0.004995	4.70868e-05	tetratricopeptide repeat, ankyrin repeat and coiled-coil containing 1
TAZ	0.001998	2.81045e-05	tafazzin
TBCC	0.00799201	0.000716465	tubulin folding cofactor C
TBRG1	0.00599401	0.000347486	transforming growth factor beta regulator 1
TCF3	0.00599401	0.000317041	transcription factor 3
TCIRG1	0.00599401	0.000154531	T-cell, immune regulator 1, ATPase, H+ transporting, lysosomal V0 subunit A3
TELO2	0.003996	0.000410855	telomere maintenance 2
TEX14	0.002997	3.8586e-05	testis expressed 14
TFAP2E	0.00899101	0.000295605	transcription factor AP-2 epsilon (activating enhancer binding protein 2 epsilon)
THEMIS2	0.000999001	2.58668e-05	thymocyte selection associated family member 2
TIGD3	0.001998	4.2246e-05	tigger transposable element derived 3
TJP1	0.002997	6.41182e-06	tight junction protein 1
TLE3	0.002997	7.74396e-05	transducin-like enhancer of split 3
TLR9	0.001998	3.27153e-05	toll-like receptor 9
TMEM117	0.00899101	0.00030603	transmembrane protein 117
TMEM175	0.00799201	0.000226566	transmembrane protein 175
TMEM184C	0.00599401	0.000262752	transmembrane protein 184C
TMEM259	0.00599401	9.39642e-05	transmembrane protein 259
TMEM54	0.00799201	0.000348909	transmembrane protein 54
TMEM55B	0.003996	2.73591e-05	transmembrane protein 55B
TMEM86B	0.003996	0.000283257	transmembrane protein 86B
TMEM91	0.003996	7.4864e-05	transmembrane protein 91
TNFAIP8L2	0.00799201	0.000470296	tumor necrosis factor, alpha-induced protein 8-like 2
TOMM70A	0.001998	2.41704e-05	translocase of outer mitochondrial membrane 70 homolog A (S. cerevisiae)
TOP3B	0.001998	8.36691e-06	topoisomerase (DNA) III beta
TOR2A	0.000999001	3.61377e-07	torsin family 2, member A
TPD52L1	0.001998	1.91298e-05	tumor protein D52-like 1
TRABD	0.001998	4.41486e-05	TraB domain containing
TRAF1	0.003996	4.50248e-05	TNF receptor-associated factor 1
TRAF3IP3	0.003996	0.000119993	TRAF3 interacting protein 3
TRAPPC10	0.003996	0.000244531	trafficking protein particle complex 10
TREX1	0.004995	0.000194134	three prime repair exonuclease 1
TRIM11	0.00699301	0.000276438	tripartite motif containing 11
TRMT1	0.002997	1.65666e-05	tRNA methyltransferase 1 homolog (S. cerevisiae)
TSC22D1	0.000999001	8.9779e-07	TSC22 domain family, member 1
TSPAN3	0.00899101	0.000586976	tetraspanin 3
TSSK3	0.001998	7.63094e-05	testis-specific serine kinase 3
TTC1	0.00799201	0.000365527	tetratricopeptide repeat domain 1
TTLL3	0.00899101	0.000944	tubulin tyrosine ligase-like family member 3
TTLL7	0.00599401	0.000192193	tubulin tyrosine ligase-like family member 7
TUBB1	0.000999001	4.44896e-06	tubulin, beta 1 class VI
TUBGCP3	0.003996	9.90417e-05	tubulin, gamma complex associated protein 3
TXK	0.00699301	0.000358465	TXK tyrosine kinase
TYK2	0.001998	4.62056e-07	tyrosine kinase 2
U2AF2	0.001998	3.90827e-05	U2 small nuclear RNA auxiliary factor 2
UBTD2	0.001998	4.52784e-05	ubiquitin domain containing 2
UBXN11	0.00599401	6.05884e-05	UBX domain protein 11
UFSP2	0.00699301	0.000122199	UFM1-specific peptidase 2
UNC119	0.000999001	1.04407e-05	unc-119 homolog (C. elegans)
UNC13B	0.001998	7.4016e-06	unc-13 homolog B (C. elegans)
UNC13D	0.003996	0.000305033	unc-13 homolog D (C. elegans)
UNC93B1	0.00599401	0.000438526	unc-93 homolog B1 (C. elegans)
USF1	0.000999001	1.20949e-05	upstream transcription factor 1
USO1	0.001998	1.87017e-05	USO1 vesicle transport factor
USP15	0.000999001	1.24272e-06	ubiquitin specific peptidase 15
USP40	0.00999001	0.000463873	ubiquitin specific peptidase 40
USP53	0.001998	1.71778e-05	ubiquitin specific peptidase 53
UTP14C	0.00599401	0.000221482	UTP14, U3 small nucleolar ribonucleoprotein, homolog C (yeast)
UVSSA	0.00699301	0.000614134	UV-stimulated scaffold protein A
VAPB	0.00999001	0.000342556	VAMP (vesicle-associated membrane protein)-associated protein B and C
VCPKMT	0.00699301	0.000112264	valosin containing protein lysine (K) methyltransferase
VEZT	0.000999001	2.30937e-05	vezatin, adherens junctions transmembrane protein
VPS33B	0.00899101	0.00119613	vacuolar protein sorting 33 homolog B (yeast)
VWA1	0.00899101	0.000151856	von Willebrand factor A domain containing 1
WDR83	0.001998	4.77379e-05	WD repeat domain 83
WHAMM	0.00999001	0.000269053	WAS protein homolog associated with actin, golgi membranes and microtubules
WRAP73	0.000999001	1.47805e-06	WD repeat containing, antisense to TP73
YAE1D1	0.00899101	0.000182561	Yae1 domain containing 1
YWHAE	0.001998	5.39887e-05	tyrosine 3-monooxygenase/tryptophan 5-monooxygenase activation protein, epsilon
ZASP	0.000999001	9.73673e-06	NA
ZBTB17	0.004995	9.94006e-05	zinc finger and BTB domain containing 17
ZBTB34	0.00899101	0.000345986	zinc finger and BTB domain containing 34
ZBTB38	0.002997	0.000118935	zinc finger and BTB domain containing 38
ZBTB48	0.001998	1.56152e-05	zinc finger and BTB domain containing 48
ZBTB49	0.004995	0.000241222	zinc finger and BTB domain containing 49
ZC3H18	0.00999001	0.000473495	zinc finger CCCH-type containing 18
ZC3H3	0.000999001	2.43182e-05	zinc finger CCCH-type containing 3
ZCCHC3	0.00699301	0.000177577	zinc finger, CCHC domain containing 3
ZDHHC18	0.001998	0.000172381	zinc finger, DHHC-type containing 18
ZDHHC9	0.001998	3.16863e-05	zinc finger, DHHC-type containing 9
ZFYVE9	0.000999001	3.58083e-07	zinc finger, FYVE domain containing 9
ZMPSTE24	0.001998	0.000199713	zinc metallopeptidase STE24
ZMYM6	0.003996	0.000151592	zinc finger, MYM-type 6
ZMYND11	0.00699301	0.000220743	zinc finger, MYND-type containing 11
ZNF101	0.00999001	0.000684854	zinc finger protein 101
ZNF112	0.001998	7.74647e-05	zinc finger protein 112
ZNF230	0.00899101	0.000635828	zinc finger protein 230
ZNF276	0.001998	6.97648e-06	zinc finger protein 276
ZNF296	0.004995	0.000124928	zinc finger protein 296
ZNF317	0.002997	8.05638e-05	zinc finger protein 317
ZNF319	0.00999001	0.000674355	zinc finger protein 319
ZNF335	0.001998	1.77861e-05	zinc finger protein 335
ZNF394	0.000999001	6.99253e-07	zinc finger protein 394
ZNF414	0.00699301	0.000354681	zinc finger protein 414
ZNF513	0.00799201	0.000102439	zinc finger protein 513
ZNF592	0.00599401	0.000270126	zinc finger protein 592
ZNF687	0.000999001	3.79136e-05	zinc finger protein 687
ZNF707	0.003996	8.10614e-05	zinc finger protein 707
ZNF710	0.00999001	0.000871638	zinc finger protein 710
ZSCAN31	0.00799201	8.13602e-05	zinc finger and SCAN domain containing 31
ZXDC	0.003996	4.24464e-05	ZXD family zinc finger C

## Sheet: neuron
Supplementary Table 3. Genes with high expression divergence between selected cells and tissues, as measured by Phylogenetic ANOVA.
Genes with a phylogeny-adjusted ANOVA P-value, PhyP, ≤ 0.01 were considered differentially expressed. unadjP denotes the unadjusted ANOVA P-value.
gene	PhyP	unadjP	description
A4GALT	0.00899101	0.00764408	alpha 1,4-galactosyltransferase
AAED1	0.001998	0.000416645	AhpC/TSA antioxidant enzyme domain containing 1
AAK1	0.001998	0.00241684	AP2 associated kinase 1
AAR2	0.000999001	1.26868e-05	AAR2 splicing factor homolog (S. cerevisiae)
AARS2	0.003996	0.00275511	alanyl-tRNA synthetase 2, mitochondrial
ABCA2	0.002997	0.000339367	ATP-binding cassette, sub-family A (ABC1), member 2
ABCB9	0.001998	0.00195822	ATP-binding cassette, sub-family B (MDR/TAP), member 9
ABHD14B	0.000999001	5.78559e-05	abhydrolase domain containing 14B
ABHD4	0.000999001	3.78907e-05	abhydrolase domain containing 4
ACAP3	0.004995	0.0093814	ArfGAP with coiled-coil, ankyrin repeat and PH domains 3
ACCS	0.00899101	0.00633969	1-aminocyclopropane-1-carboxylate synthase homolog (Arabidopsis)(non-functional)
ACN9	0.003996	0.0024624	ACN9 homolog (S. cerevisiae)
ACTL6A	0.000999001	7.04552e-05	actin-like 6A
ACTR3B	0.000999001	0.0031591	ARP3 actin-related protein 3 homolog B (yeast)
ACVR2B	0.00599401	0.0103488	activin A receptor, type IIB
ADAM11	0.003996	0.00224783	ADAM metallopeptidase domain 11
ADAM22	0.001998	0.0015524	ADAM metallopeptidase domain 22
ADAMTS17	0.00999001	0.00551699	ADAM metallopeptidase with thrombospondin type 1 motif, 17
ADCY1	0.000999001	0.00104471	adenylate cyclase 1 (brain)
ADCY4	0.000999001	0.00172618	adenylate cyclase 4
ADIPOR1	0.002997	0.00204951	adiponectin receptor 1
ADPRH	0.000999001	0.0004222	ADP-ribosylarginine hydrolase
ADPRHL2	0.004995	0.00197168	ADP-ribosylhydrolase like 2
AGA	0.000999001	6.22791e-06	aspartylglucosaminidase
AGAP2	0.000999001	0.000780469	ArfGAP with GTPase domain, ankyrin repeat and PH domain 2
AGPAT2	0.000999001	0.00136546	1-acylglycerol-3-phosphate O-acyltransferase 2
AGTPBP1	0.003996	0.00652949	ATP/GTP binding protein 1
AGTRAP	0.004995	0.00413463	angiotensin II receptor-associated protein
AHI1	0.004995	0.00231763	Abelson helper integration site 1
AIMP1	0.000999001	0.000336696	aminoacyl tRNA synthetase complex-interacting multifunctional protein 1
AK2	0.003996	0.00235129	adenylate kinase 2
AK5	0.001998	0.00191975	adenylate kinase 5
AK9	0.003996	0.00240007	adenylate kinase 9
AKAP11	0.001998	0.0012119	A kinase (PRKA) anchor protein 11
AKAP5	0.00999001	0.00639678	A kinase (PRKA) anchor protein 5
AKR1A1	0.00899101	0.00565532	aldo-keto reductase family 1, member A1 (aldehyde reductase)
AKT3	0.000999001	0.000464389	v-akt murine thymoma viral oncogene homolog 3
ALDOC	0.001998	0.000883439	aldolase C, fructose-bisphosphate
ALG14	0.004995	0.00455096	ALG14, UDP-N-acetylglucosaminyltransferase subunit
ALG2	0.00999001	0.00650081	ALG2, alpha-1,3/1,6-mannosyltransferase
ALG3	0.000999001	1.93246e-05	ALG3, alpha-1,3- mannosyltransferase
ALG5	0.00999001	0.00610582	ALG5, dolichyl-phosphate beta-glucosyltransferase
ALG6	0.00799201	0.00412614	ALG6, alpha-1,3-glucosyltransferase
ALKBH2	0.003996	0.0025606	alkB, alkylation repair homolog 2 (E. coli)
ALMS1	0.001998	0.000577809	Alstrom syndrome 1
ALPK1	0.002997	0.00239948	alpha-kinase 1
ALS2	0.002997	0.00313825	amyotrophic lateral sclerosis 2 (juvenile)
AMIGO2	0.00899101	0.00684218	adhesion molecule with Ig-like domain 2
AMN1	0.00799201	0.00804502	antagonist of mitotic exit network 1 homolog (S. cerevisiae)
AMPH	0.004995	0.00299249	amphiphysin
ANAPC13	0.004995	0.00193491	anaphase promoting complex subunit 13
ANAPC16	0.002997	0.00345537	anaphase promoting complex subunit 16
ANG	0.00799201	0.00801882	angiogenin, ribonuclease, RNase A family, 5
ANKHD1-EIF4EBP3	0.00899101	0.00957362	ANKHD1-EIF4EBP3 readthrough
ANKRD11	0.00599401	0.0041343	ankyrin repeat domain 11
ANKRD12	0.001998	0.000437772	ankyrin repeat domain 12
ANKRD17	0.001998	0.00118731	ankyrin repeat domain 17
ANKRD24	0.003996	0.00163575	ankyrin repeat domain 24
ANKRD26	0.000999001	4.77017e-05	ankyrin repeat domain 26
ANKRD32	0.001998	0.000958971	ankyrin repeat domain 32
ANKRD34A	0.00699301	0.0061497	ankyrin repeat domain 34A
ANKRD36	0.000999001	0.000550494	ankyrin repeat domain 36
ANKRD36B	0.001998	0.000725774	ankyrin repeat domain 36B
ANO6	0.00999001	0.0089751	anoctamin 6
ANP32B	0.00799201	0.00890996	acidic (leucine-rich) nuclear phosphoprotein 32 family, member B
ANPEP	0.00999001	0.0203535	alanyl (membrane) aminopeptidase
ANTXR2	0.004995	0.00684519	anthrax toxin receptor 2
ANXA2	0.000999001	0.000465332	annexin A2
ANXA4	0.000999001	0.00034836	annexin A4
ANXA5	0.003996	0.00097648	annexin A5
ANXA7	0.00699301	0.00323194	annexin A7
AP3M2	0.00799201	0.00636184	adaptor-related protein complex 3, mu 2 subunit
APBA1	0.002997	0.000289058	amyloid beta (A4) precursor protein-binding, family A, member 1
APBA2	0.001998	0.00127321	amyloid beta (A4) precursor protein-binding, family A, member 2
APBB1	0.004995	0.00633892	amyloid beta (A4) precursor protein-binding, family B, member 1 (Fe65)
APC	0.000999001	9.22261e-09	adenomatous polyposis coli
APC2	0.000999001	3.41668e-07	adenomatosis polyposis coli 2
APEX1	0.003996	0.00313037	APEX nuclease (multifunctional DNA repair enzyme) 1
APEX2	0.000999001	6.88754e-05	APEX nuclease (apurinic/apyrimidinic endonuclease) 2
APH1A	0.000999001	4.49783e-07	APH1A gamma secretase subunit
APLP1	0.004995	0.00238079	amyloid beta (A4) precursor-like protein 1
APOBEC3C	0.000999001	1.44489e-05	apolipoprotein B mRNA editing enzyme, catalytic polypeptide-like 3C
APOBEC3D	0.001998	0.001859	apolipoprotein B mRNA editing enzyme, catalytic polypeptide-like 3D
APOBEC3F	0.001998	0.000568492	apolipoprotein B mRNA editing enzyme, catalytic polypeptide-like 3F
APOBEC3G	0.000999001	0.000170041	apolipoprotein B mRNA editing enzyme, catalytic polypeptide-like 3G
APOL1	0.002997	0.0014192	apolipoprotein L, 1
APOL3	0.004995	0.00247508	apolipoprotein L, 3
APOL4	0.000999001	0.00323708	apolipoprotein L, 4
APOL6	0.000999001	0.00195305	apolipoprotein L, 6
APRT	0.00899101	0.00447781	adenine phosphoribosyltransferase
ARAF	0.000999001	0.000464861	A-Raf proto-oncogene, serine/threonine kinase
ARF1	0.00799201	0.00959755	ADP-ribosylation factor 1
ARF4	0.00699301	0.00521485	ADP-ribosylation factor 4
ARHGAP18	0.00599401	0.00411807	Rho GTPase activating protein 18
ARHGAP21	0.000999001	0.00028923	Rho GTPase activating protein 21
ARHGAP26	0.002997	0.00173588	Rho GTPase activating protein 26
ARHGAP32	0.003996	0.00257681	Rho GTPase activating protein 32
ARHGAP39	0.002997	0.00279704	Rho GTPase activating protein 39
ARHGEF19	0.003996	0.00132289	Rho guanine nucleotide exchange factor (GEF) 19
ARHGEF33	0.000999001	0.00012281	Rho guanine nucleotide exchange factor (GEF) 33
ARHGEF5	0.00599401	0.00192692	Rho guanine nucleotide exchange factor (GEF) 5
ARHGEF7	0.000999001	9.31419e-05	Rho guanine nucleotide exchange factor (GEF) 7
ARHGEF9	0.002997	0.00201536	Cdc42 guanine nucleotide exchange factor (GEF) 9
ARMCX5	0.00999001	0.0101779	armadillo repeat containing, X-linked 5
ARMCX6	0.000999001	0.000716503	armadillo repeat containing, X-linked 6
ARPC4	0.000999001	0.00011947	actin related protein 2/3 complex, subunit 4, 20kDa
ASCC2	0.001998	0.00158841	activating signal cointegrator 1 complex subunit 2
ASH1L	0.000999001	7.64284e-06	ash1 (absent, small, or homeotic)-like (Drosophila)
ASH2L	0.00999001	0.00536013	ash2 (absent, small, or homeotic)-like (Drosophila)
ATE1	0.00799201	0.0101683	arginyltransferase 1
ATF1	0.002997	0.00316125	activating transcription factor 1
ATF3	0.001998	0.000903496	activating transcription factor 3
ATF4	0.003996	0.00555593	activating transcription factor 4
ATG2B	0.001998	0.00268297	autophagy related 2B
ATG4A	0.000999001	0.000217163	autophagy related 4A, cysteine peptidase
ATP2B1	0.000999001	0.000333661	ATPase, Ca++ transporting, plasma membrane 1
ATP6V0A1	0.000999001	4.90307e-05	ATPase, H+ transporting, lysosomal V0 subunit a1
ATP6V0E1	0.000999001	4.59492e-07	ATPase, H+ transporting, lysosomal 9kDa, V0 subunit e1
ATP6V1G2	0.000999001	6.27996e-05	ATPase, H+ transporting, lysosomal 13kDa, V1 subunit G2
ATP9A	0.00899101	0.00997917	ATPase, class II, type 9A
ATP9B	0.002997	0.000949835	ATPase, class II, type 9B
ATRAID	0.000999001	6.05207e-06	all-trans retinoic acid-induced differentiation factor
ATRNL1	0.003996	0.00356198	attractin-like 1
ATRX	0.002997	0.000845314	alpha thalassemia/mental retardation syndrome X-linked
ATXN1	0.000999001	0.000400008	ataxin 1
ATXN2	0.000999001	0.000782005	ataxin 2
B2M	0.00799201	0.00304112	beta-2-microglobulin
B3GNT1	0.00999001	0.00780327	NA
B4GALNT1	0.001998	0.00242777	beta-1,4-N-acetyl-galactosaminyl transferase 1
B4GALNT4	0.004995	0.00527664	beta-1,4-N-acetyl-galactosaminyl transferase 4
B4GALT1	0.000999001	1.48225e-08	UDP-Gal:betaGlcNAc beta 1,4- galactosyltransferase, polypeptide 1
B4GALT4	0.00899101	0.00702274	UDP-Gal:betaGlcNAc beta 1,4- galactosyltransferase, polypeptide 4
B4GALT6	0.003996	0.00535995	UDP-Gal:betaGlcNAc beta 1,4- galactosyltransferase, polypeptide 6
BAI1	0.004995	0.00264571	brain-specific angiogenesis inhibitor 1
BAI2	0.000999001	0.0018748	brain-specific angiogenesis inhibitor 2
BAIAP2L1	0.000999001	0.000543289	BAI1-associated protein 2-like 1
BAK1	0.003996	0.00554962	BCL2-antagonist/killer 1
BANF1	0.00999001	0.00770824	barrier to autointegration factor 1
BAZ2B	0.000999001	0.000629417	bromodomain adjacent to zinc finger domain, 2B
BBS7	0.001998	0.00613991	Bardet-Biedl syndrome 7
BCAP31	0.004995	0.005086	B-cell receptor-associated protein 31
BCAS3	0.003996	0.00714983	breast carcinoma amplified sequence 3
BCDIN3D	0.00799201	0.00950563	BCDIN3 domain containing
BCL10	0.004995	0.00729849	B-cell CLL/lymphoma 10
BCL2L12	0.000999001	7.98547e-06	BCL2-like 12 (proline rich)
BCL7B	0.00599401	0.00503398	B-cell CLL/lymphoma 7B
BDP1	0.000999001	0.000116755	B double prime 1, subunit of RNA polymerase III transcription initiation factor IIIB
BET1	0.00699301	0.00621303	Bet1 golgi vesicular membrane trafficking protein
BET1L	0.000999001	2.16262e-06	Bet1 golgi vesicular membrane trafficking protein-like
BFAR	0.001998	0.00187206	bifunctional apoptosis regulator
BHLHB9	0.00899101	0.00424031	basic helix-loop-helix domain containing, class B, 9
BICD1	0.00599401	0.00920251	bicaudal D homolog 1 (Drosophila)
BIRC3	0.001998	0.00152338	baculoviral IAP repeat containing 3
BIRC6	0.001998	0.000893451	baculoviral IAP repeat containing 6
BLOC1S5	0.00699301	0.00771616	biogenesis of lysosomal organelles complex-1, subunit 5, muted
BMF	0.00899101	0.0107493	Bcl2 modifying factor
BOD1L1	0.000999001	0.000587455	biorientation of chromosomes in cell division 1-like 1
BPTF	0.000999001	5.31332e-05	bromodomain PHD finger transcription factor
BRAF	0.000999001	0.000440423	B-Raf proto-oncogene, serine/threonine kinase
BRI3	0.000999001	0.000133742	brain protein I3
BRK1	0.000999001	6.03208e-05	BRICK1, SCAR/WAVE actin-nucleating complex subunit
BRMS1	0.004995	0.00333096	breast cancer metastasis suppressor 1
BRSK1	0.001998	0.000605318	BR serine/threonine kinase 1
BRWD1	0.000999001	8.40287e-05	bromodomain and WD repeat domain containing 1
BSN	0.000999001	1.75994e-07	bassoon presynaptic cytomatrix protein
BTBD3	0.000999001	7.81683e-05	BTB (POZ) domain containing 3
BTBD8	0.00899101	0.013328	BTB (POZ) domain containing 8
BTBD9	0.00699301	0.00448485	BTB (POZ) domain containing 9
BTF3	0.000999001	0.00159287	basic transcription factor 3
BTG3	0.004995	0.00259575	BTG family, member 3
BTN2A2	0.00999001	0.00807702	butyrophilin, subfamily 2, member A2
BTN3A1	0.00899101	0.00747114	butyrophilin, subfamily 3, member A1
BTN3A2	0.000999001	0.000244176	butyrophilin, subfamily 3, member A2
BTN3A3	0.00899101	0.00751754	butyrophilin, subfamily 3, member A3
BYSL	0.004995	0.00310016	bystin-like
C11orf24	0.002997	0.00148161	chromosome 11 open reading frame 24
C14orf1	0.00599401	0.00488838	chromosome 14 open reading frame 1
C14orf119	0.000999001	0.000317663	chromosome 14 open reading frame 119
C14orf142	0.00599401	0.00611257	chromosome 14 open reading frame 142
C14orf166	0.000999001	0.00145503	chromosome 14 open reading frame 166
C14orf28	0.000999001	0.000202829	chromosome 14 open reading frame 28
C14orf93	0.000999001	0.000735568	chromosome 14 open reading frame 93
C15orf40	0.000999001	0.000129054	chromosome 15 open reading frame 40
C15orf57	0.004995	0.00365669	chromosome 15 open reading frame 57
C19orf10	0.000999001	0.00038909	NA
C19orf48	0.001998	0.000677889	chromosome 19 open reading frame 48
C19orf54	0.000999001	0.000792806	chromosome 19 open reading frame 54
C1GALT1C1	0.001998	0.00160217	C1GALT1-specific chaperone 1
C1orf85	0.001998	0.000134906	NA
C1QL3	0.004995	0.0045295	complement component 1, q subcomponent-like 3
C2orf76	0.000999001	0.000379483	chromosome 2 open reading frame 76
C4orf32	0.000999001	1.62207e-05	chromosome 4 open reading frame 32
C5orf15	0.000999001	0.000132377	chromosome 5 open reading frame 15
C5orf28	0.00899101	0.0102141	chromosome 5 open reading frame 28
C5orf63	0.001998	0.00693973	chromosome 5 open reading frame 63
C6orf47	0.00899101	0.0041257	chromosome 6 open reading frame 47
C7orf31	0.004995	0.0023283	chromosome 7 open reading frame 31
C7orf49	0.000999001	5.30778e-08	chromosome 7 open reading frame 49
C7orf73	0.000999001	4.30121e-05	chromosome 7 open reading frame 73
C8orf46	0.001998	0.00122698	chromosome 8 open reading frame 46
CA11	0.001998	0.00323627	carbonic anhydrase XI
CACNA1A	0.000999001	4.47064e-05	calcium channel, voltage-dependent, P/Q type, alpha 1A subunit
CALCOCO2	0.000999001	0.000356189	calcium binding and coiled-coil domain 2
CALM1	0.000999001	0.000282579	calmodulin 1 (phosphorylase kinase, delta)
CALM3	0.001998	0.00100229	calmodulin 3 (phosphorylase kinase, delta)
CAMK2G	0.003996	0.0026303	calcium/calmodulin-dependent protein kinase II gamma
CAMK4	0.000999001	0.000321639	calcium/calmodulin-dependent protein kinase IV
CAMKK2	0.000999001	0.000675755	calcium/calmodulin-dependent protein kinase kinase 2, beta
CAMTA1	0.000999001	5.25051e-05	calmodulin binding transcription activator 1
CAPNS1	0.004995	0.000730683	calpain, small subunit 1
CAPZB	0.001998	0.000335867	capping protein (actin filament) muscle Z-line, beta
CARD6	0.000999001	0.000306754	caspase recruitment domain family, member 6
CASP1	0.002997	0.00189653	caspase 1, apoptosis-related cysteine peptidase
CASP10	0.000999001	0.00112302	caspase 10, apoptosis-related cysteine peptidase
CASP4	0.000999001	5.23305e-05	caspase 4, apoptosis-related cysteine peptidase
CASP6	0.002997	0.000922075	caspase 6, apoptosis-related cysteine peptidase
CASP7	0.001998	0.000310046	caspase 7, apoptosis-related cysteine peptidase
CASP8	0.001998	0.00183243	caspase 8, apoptosis-related cysteine peptidase
CASP8AP2	0.001998	0.000695987	caspase 8 associated protein 2
CAST	0.004995	0.00472081	calpastatin
CAT	0.00899101	0.0101509	catalase
CATSPER2	0.000999001	0.000580113	cation channel, sperm associated 2
CBLN3	0.004995	0.00346221	cerebellin 3 precursor
CBX5	0.00999001	0.00843627	chromobox homolog 5
CBY1	0.004995	0.00497866	chibby homolog 1 (Drosophila)
CCBL2	0.00599401	0.00594398	cysteine conjugate-beta lyase 2
CCDC122	0.002997	0.0019437	coiled-coil domain containing 122
CCDC132	0.001998	0.00201122	coiled-coil domain containing 132
CCDC136	0.00899101	0.0146569	coiled-coil domain containing 136
CCDC144A	0.003996	0.00278475	coiled-coil domain containing 144A
CCDC175	0.000999001	4.62917e-06	coiled-coil domain containing 175
CCDC180	0.00999001	0.00899909	coiled-coil domain containing 180
CCDC66	0.002997	0.00486477	coiled-coil domain containing 66
CCDC7	0.000999001	9.37879e-05	coiled-coil domain containing 7
CCDC88A	0.000999001	0.000112368	coiled-coil domain containing 88A
CCL2	0.002997	0.00548081	chemokine (C-C motif) ligand 2
CCL5	0.00599401	0.00721857	chemokine (C-C motif) ligand 5
CCNI2	0.001998	0.00194809	cyclin I family, member 2
CCNK	0.002997	0.00206639	cyclin K
CCP110	0.001998	0.00104483	centriolar coiled coil protein 110kDa
CCSAP	0.002997	0.00138803	centriole, cilia and spindle-associated protein
CD151	0.000999001	0.00133062	CD151 molecule (Raph blood group)
CD164	0.002997	0.00318584	CD164 molecule, sialomucin
CD40	0.001998	0.000542171	CD40 molecule, TNF receptor superfamily member 5
CD58	0.000999001	1.29599e-06	CD58 molecule
CD63	0.000999001	0.000265555	CD63 molecule
CD97	0.00799201	0.0059298	CD97 molecule
CDC26	0.000999001	0.000127094	cell division cycle 26
CDC42	0.00699301	0.00657749	cell division cycle 42
CDK13	0.00599401	0.00484689	cyclin-dependent kinase 13
CDK14	0.00799201	0.00406574	cyclin-dependent kinase 14
CDK2	0.000999001	1.14673e-06	cyclin-dependent kinase 2
CDK3	0.004995	0.00513749	cyclin-dependent kinase 3
CDK4	0.000999001	0.00048595	cyclin-dependent kinase 4
CDK5R1	0.003996	0.00384168	cyclin-dependent kinase 5, regulatory subunit 1 (p35)
CDKL5	0.000999001	0.000218798	cyclin-dependent kinase-like 5
CDKN1A	0.00599401	0.0107377	cyclin-dependent kinase inhibitor 1A (p21, Cip1)
CDKN2C	0.003996	0.00343526	cyclin-dependent kinase inhibitor 2C (p18, inhibits CDK4)
CDV3	0.003996	0.00306616	CDV3 homolog (mouse)
CDYL2	0.00699301	0.00825198	chromodomain protein, Y-like 2
CELSR2	0.003996	0.00430442	cadherin, EGF LAG seven-pass G-type receptor 2
CELSR3	0.000999001	0.000492207	cadherin, EGF LAG seven-pass G-type receptor 3
CENPH	0.001998	0.0040744	centromere protein H
CENPQ	0.000999001	0.000553447	centromere protein Q
CEP170	0.004995	0.00468986	centrosomal protein 170kDa
CEP350	0.000999001	0.000918779	centrosomal protein 350kDa
CEP97	0.001998	0.000359993	centrosomal protein 97kDa
CHAMP1	0.00799201	0.0061821	chromosome alignment maintaining phosphoprotein 1
CHCHD5	0.003996	0.00718463	coiled-coil-helix-coiled-coil-helix domain containing 5
CHD6	0.000999001	0.000318207	chromodomain helicase DNA binding protein 6
CHD7	0.001998	0.000472999	chromodomain helicase DNA binding protein 7
CHD9	0.000999001	0.000196734	chromodomain helicase DNA binding protein 9
CHEK2	0.001998	0.00126108	checkpoint kinase 2
CHMP2B	0.001998	0.00179349	charged multivesicular body protein 2B
CHN1	0.000999001	0.000295128	chimerin 1
CHORDC1	0.00999001	0.00770963	cysteine and histidine-rich domain (CHORD) containing 1
CHRAC1	0.000999001	5.75221e-07	chromatin accessibility complex 1
CHST14	0.000999001	9.30424e-06	carbohydrate (N-acetylgalactosamine 4-0) sulfotransferase 14
CHTF8	0.000999001	7.07819e-05	CTF8, chromosome transmission fidelity factor 8 homolog (S. cerevisiae)
CHURC1	0.000999001	2.76448e-05	churchill domain containing 1
CIB1	0.001998	0.00046419	calcium and integrin binding 1 (calmyrin)
CISH	0.000999001	0.000165672	cytokine inducible SH2-containing protein
CIT	0.001998	0.00150151	citron rho-interacting serine/threonine kinase
CKS1B	0.000999001	9.44465e-05	CDC28 protein kinase regulatory subunit 1B
CLASP1	0.002997	0.00290136	cytoplasmic linker associated protein 1
CLASP2	0.000999001	1.47052e-06	cytoplasmic linker associated protein 2
CLCN4	0.00999001	0.0145888	chloride channel, voltage-sensitive 4
CLEC16A	0.002997	0.00314687	C-type lectin domain family 16, member A
CLEC2B	0.001998	0.00224323	C-type lectin domain family 2, member B
CLIC1	0.000999001	1.48866e-05	chloride intracellular channel 1
CLINT1	0.004995	0.00622039	clathrin interactor 1
CLIP2	0.003996	0.00323493	CAP-GLY domain containing linker protein 2
CLN3	0.000999001	0.00202052	battenin isoform d
CLN6	0.002997	0.00380441	ceroid-lipofuscinosis, neuronal 6, late infantile, variant
CLP1	0.001998	0.00119509	cleavage and polyadenylation factor I subunit 1
CLSTN1	0.00699301	0.00682517	calsyntenin 1
CLSTN3	0.00699301	0.00507366	calsyntenin 3
CMC4	0.00599401	0.00567134	C-x(9)-C motif containing 4
CMTM6	0.003996	0.00308175	CKLF-like MARVEL transmembrane domain containing 6
CMTM7	0.000999001	0.00123091	CKLF-like MARVEL transmembrane domain containing 7
CMTM8	0.000999001	0.000782885	CKLF-like MARVEL transmembrane domain containing 8
CMTR2	0.004995	0.00317167	cap methyltransferase 2
CNIH4	0.003996	0.00146723	cornichon family AMPA receptor auxiliary protein 4
CNKSR2	0.000999001	0.000129347	connector enhancer of kinase suppressor of Ras 2
CNN2	0.000999001	0.000190374	calponin 2
CNOT11	0.003996	0.0019465	CCR4-NOT transcription complex, subunit 11
CNP	0.000999001	0.000148378	2',3'-cyclic nucleotide 3' phosphodiesterase
CNPPD1	0.003996	0.00331381	cyclin Pas1/PHO80 domain containing 1
CNTNAP1	0.00999001	0.00725653	contactin associated protein 1
COA4	0.002997	0.00191148	cytochrome c oxidase assembly factor 4 homolog (S. cerevisiae)
COMMD10	0.000999001	0.00241318	COMM domain containing 10
COMMD3	0.000999001	0.000316554	COMM domain containing 3
COMMD4	0.000999001	0.000417067	COMM domain containing 4
COMMD6	0.00599401	0.00469714	COMM domain containing 6
COMMD7	0.000999001	0.000284321	COMM domain containing 7
COMMD8	0.001998	0.00297048	COMM domain containing 8
COPZ1	0.000999001	0.000467119	coatomer protein complex, subunit zeta 1
COPZ2	0.003996	0.00252994	coatomer protein complex, subunit zeta 2
COQ2	0.003996	0.00158733	coenzyme Q2 4-hydroxybenzoate polyprenyltransferase
CORO2B	0.001998	0.00262164	coronin, actin binding protein, 2B
COX16	0.002997	0.00183636	COX16 cytochrome c oxidase assembly homolog (S. cerevisiae)
CPNE1	0.00899101	0.00744393	copine I
CPPED1	0.004995	0.00576642	calcineurin-like phosphoesterase domain containing 1
CREB3L2	0.001998	0.00162806	cAMP responsive element binding protein 3-like 2
CREG1	0.000999001	0.000149392	cellular repressor of E1A-stimulated genes 1
CRIP1	0.002997	0.00340404	cysteine-rich protein 1 (intestinal)
CRISPLD2	0.00699301	0.0055788	cysteine-rich secretory protein LCCL domain containing 2
CRTAP	0.001998	0.00191668	cartilage associated protein
CRTC2	0.00999001	0.0160178	CREB regulated transcription coactivator 2
CSNK2A2	0.00799201	0.00546398	casein kinase 2, alpha prime polypeptide
CSNK2B	0.000999001	0.000507536	casein kinase 2, beta polypeptide
CSPG5	0.000999001	0.000141494	chondroitin sulfate proteoglycan 5 (neuroglycan C)
CSPP1	0.00699301	0.00330278	centrosome and spindle pole associated protein 1
CTBS	0.000999001	0.00139108	chitobiase, di-N-acetyl-
CTDSP1	0.000999001	3.21487e-05	CTD (carboxy-terminal domain, RNA polymerase II, polypeptide A) small phosphatase 1
CTSC	0.000999001	0.00131412	cathepsin C
CTSO	0.001998	0.00384501	cathepsin O
CTSZ	0.00799201	0.00528218	cathepsin Z
CXCL16	0.003996	0.00567813	chemokine (C-X-C motif) ligand 16
CXCR6	0.002997	0.00605191	chemokine (C-X-C motif) receptor 6
CXorf23	0.001998	0.000387607	chromosome X open reading frame 23
CXorf40A	0.002997	0.00299772	chromosome X open reading frame 40A
CYB561A3	0.002997	0.001295	cytochrome b561 family, member A3
CYB5R3	0.003996	0.0032342	cytochrome b5 reductase 3
DAD1	0.001998	0.000459396	defender against cell death 1
DAP	0.000999001	0.000100319	death-associated protein
DAP3	0.000999001	2.57237e-05	death associated protein 3
DAXX	0.00799201	0.0100977	death-domain associated protein
DCAF12	0.000999001	0.000141582	DDB1 and CUL4 associated factor 12
DCTD	0.003996	0.000616068	dCMP deaminase
DCTN1	0.003996	0.00127761	dynactin 1
DCTPP1	0.004995	0.00226129	dCTP pyrophosphatase 1
DDAH2	0.00799201	0.00735255	dimethylarginine dimethylaminohydrolase 2
DDHD1	0.004995	0.00438409	DDHD domain containing 1
DDOST	0.00599401	0.00159186	dolichyl-diphosphooligosaccharide--protein glycosyltransferase subunit (non-catalytic)
DDX19B	0.001998	0.000132737	DEAD (Asp-Glu-Ala-Asp) box polypeptide 19B
DDX43	0.000999001	0.00135937	DEAD (Asp-Glu-Ala-Asp) box polypeptide 43
DDX47	0.00899101	0.012116	DEAD (Asp-Glu-Ala-Asp) box polypeptide 47
DDX60	0.00799201	0.00548799	DEAD (Asp-Glu-Ala-Asp) box polypeptide 60
DEDD	0.00599401	0.00313153	death effector domain containing
DENND2D	0.001998	0.0030106	DENN/MADD domain containing 2D
DENND4A	0.002997	0.00513909	DENN/MADD domain containing 4A
DENND5B	0.00999001	0.0118557	DENN/MADD domain containing 5B
DERA	0.000999001	0.000213449	deoxyribose-phosphate aldolase (putative)
DERL1	0.000999001	0.00202864	derlin 1
DERL2	0.001998	0.00023418	derlin 2
DGKE	0.00799201	0.00704531	diacylglycerol kinase, epsilon 64kDa
DHRS7B	0.00899101	0.00785233	dehydrogenase/reductase (SDR family) member 7B
DIMT1	0.00799201	0.00773291	DIM1 dimethyladenosine transferase 1 homolog (S. cerevisiae)
DIP2B	0.00699301	0.00348744	DIP2 disco-interacting protein 2 homolog B (Drosophila)
DLG2	0.000999001	0.000591356	discs, large homolog 2 (Drosophila)
DLG4	0.000999001	0.000328032	discs, large homolog 4 (Drosophila)
DLST	0.00699301	0.00379817	dihydrolipoamide S-succinyltransferase (E2 component of 2-oxo-glutarate complex)
DNAJC6	0.001998	0.00261044	DnaJ (Hsp40) homolog, subfamily C, member 6
DNASE1L1	0.00599401	0.00678292	deoxyribonuclease I-like 1
DNASE2	0.000999001	0.00108369	deoxyribonuclease II, lysosomal
DNM1	0.000999001	1.50413e-05	dynamin 1
DNM3	0.000999001	1.19185e-05	dynamin 3
DNPEP	0.000999001	5.90758e-06	aspartyl aminopeptidase
DNTTIP1	0.004995	0.0084039	deoxynucleotidyltransferase, terminal, interacting protein 1
DOC2A	0.002997	0.00412945	double C2-like domains, alpha
DOCK3	0.000999001	0.00104197	dedicator of cytokinesis 3
DOCK4	0.002997	0.00473913	dedicator of cytokinesis 4
DOPEY1	0.000999001	0.00097285	dopey family member 1
DPAGT1	0.001998	0.00183265	dolichyl-phosphate (UDP-N-acetylglucosamine) N-acetylglucosaminephosphotransferase 1 (GlcNAc-1-P transferase)
DPH3	0.004995	0.00272166	diphthamide biosynthesis 3
DPH5	0.000999001	0.000112982	diphthamide biosynthesis 5
DPM2	0.001998	0.00207068	dolichyl-phosphate mannosyltransferase polypeptide 2, regulatory subunit
DPP8	0.00799201	0.00762209	dipeptidyl-peptidase 8
DPYSL2	0.001998	0.00350257	dihydropyrimidinase-like 2
DRAM1	0.000999001	0.000285077	DNA-damage regulated autophagy modulator 1
DRAM2	0.000999001	6.55783e-05	DNA-damage regulated autophagy modulator 2
DSN1	0.001998	0.00186028	DSN1, MIS12 kinetochore complex component
DST	0.00799201	0.00561129	dystonin
DTX3L	0.001998	0.000277474	deltex 3 like, E3 ubiquitin ligase
DTYMK	0.001998	0.00476431	deoxythymidylate kinase (thymidylate kinase)
DUS4L	0.002997	0.00513836	dihydrouridine synthase 4-like (S. cerevisiae)
DYNC1H1	0.000999001	9.56636e-10	dynein, cytoplasmic 1, heavy chain 1
DYNLT1	0.000999001	6.14945e-06	dynein, light chain, Tctex-type 1
EBPL	0.004995	0.00339819	emopamil binding protein-like
ECHDC3	0.00899101	0.00849299	enoyl CoA hydratase domain containing 3
EEF1B2	0.00599401	0.00368633	eukaryotic translation elongation factor 1 beta 2
EFCAB7	0.00899101	0.0107365	EF-hand calcium binding domain 7
EFNA4	0.000999001	0.000232884	ephrin-A4
EFNB1	0.002997	0.00159786	ephrin-B1
EFR3B	0.00799201	0.00401946	EFR3 homolog B (S. cerevisiae)
EHD4	0.00999001	0.00858243	EH-domain containing 4
EIF1	0.003996	0.00371815	eukaryotic translation initiation factor 1
EIF2B1	0.002997	0.00204743	eukaryotic translation initiation factor 2B, subunit 1 alpha, 26kDa
EIF2D	0.000999001	0.000299775	eukaryotic translation initiation factor 2D
EIF3D	0.002997	0.00238579	eukaryotic translation initiation factor 3, subunit D
EIF3E	0.00699301	0.00342567	eukaryotic translation initiation factor 3, subunit E
EIF3F	0.000999001	6.58898e-05	eukaryotic translation initiation factor 3, subunit F
EIF3H	0.003996	0.0010052	eukaryotic translation initiation factor 3, subunit H
EIF3I	0.001998	0.00113934	eukaryotic translation initiation factor 3, subunit I
EIF3M	0.004995	0.000938302	eukaryotic translation initiation factor 3, subunit M
EIF4EBP1	0.000999001	0.00313915	eukaryotic translation initiation factor 4E binding protein 1
EIF4EBP2	0.003996	0.00244599	eukaryotic translation initiation factor 4E binding protein 2
EIF4EBP3	0.00699301	0.00445582	eukaryotic translation initiation factor 4E binding protein 3
EIF5A	0.000999001	0.000162969	eukaryotic translation initiation factor 5A
EIF6	0.00899101	0.00906113	eukaryotic translation initiation factor 6
ELAC1	0.000999001	0.000461195	elaC ribonuclease Z 1
ELAVL1	0.002997	0.00167984	ELAV like RNA binding protein 1
ELF1	0.000999001	0.00105049	E74-like factor 1 (ets domain transcription factor)
ELF4	0.002997	0.00232822	E74-like factor 4 (ets domain transcription factor)
ELK3	0.003996	0.00137279	ELK3, ETS-domain protein (SRF accessory protein 2)
EMC7	0.00599401	0.00288044	ER membrane protein complex subunit 7
EMD	0.001998	0.000979256	emerin
EML5	0.000999001	0.000397685	echinoderm microtubule associated protein like 5
EML6	0.001998	0.00161599	echinoderm microtubule associated protein like 6
EMP3	0.00699301	0.00230272	epithelial membrane protein 3
ENC1	0.001998	0.000806529	ectodermal-neural cortex 1 (with BTB domain)
ENO2	0.002997	0.00182898	enolase 2 (gamma, neuronal)
ENOX2	0.00899101	0.0102098	ecto-NOX disulfide-thiol exchanger 2
EP400	0.003996	0.00155181	E1A binding protein p400
EPHA4	0.00999001	0.00846439	EPH receptor A4
EPHB1	0.00699301	0.00630073	EPH receptor B1
EPHB4	0.000999001	2.49579e-05	EPH receptor B4
EPS15	0.002997	0.0022705	epidermal growth factor receptor pathway substrate 15
EPSTI1	0.000999001	0.000777462	epithelial stromal interaction 1 (breast)
ERAP2	0.000999001	0.0013209	endoplasmic reticulum aminopeptidase 2
ERC1	0.000999001	0.00014846	ELKS/RAB6-interacting/CAST family member 1
ERCC6L2	0.003996	0.00620012	excision repair cross-complementation group 6-like 2
ERGIC3	0.002997	0.000481275	ERGIC and golgi 3
ERMAP	0.003996	0.0037429	erythroblast membrane-associated protein (Scianna blood group)
ERMARD	0.001998	0.00133744	ER membrane-associated RNA degradation
ERP29	0.004995	0.00402086	endoplasmic reticulum protein 29
ETV7	0.00799201	0.00972874	ets variant 7
EXOSC8	0.000999001	0.000831672	exosome component 8
F11R	0.00999001	0.0117005	F11 receptor
F2R	0.000999001	0.000605066	coagulation factor II (thrombin) receptor
FAM109B	0.000999001	0.000169858	family with sequence similarity 109, member B
FAM111A	0.000999001	6.90909e-05	family with sequence similarity 111, member A
FAM117A	0.00699301	0.0100922	family with sequence similarity 117, member A
FAM120AOS	0.002997	0.00384556	family with sequence similarity 120A opposite strand
FAM127B	0.004995	0.00463724	family with sequence similarity 127, member B
FAM129A	0.00899101	0.00525134	family with sequence similarity 129, member A
FAM131A	0.00699301	0.00491655	family with sequence similarity 131, member A
FAM136A	0.00899101	0.00878539	family with sequence similarity 136, member A
FAM171B	0.00999001	0.00623891	family with sequence similarity 171, member B
FAM175A	0.000999001	0.00191513	family with sequence similarity 175, member A
FAM179B	0.00599401	0.00371642	family with sequence similarity 179, member B
FAM185A	0.00899101	0.0102016	family with sequence similarity 185, member A
FAM199X	0.00799201	0.0143667	family with sequence similarity 199, X-linked
FAM206A	0.003996	0.00264866	family with sequence similarity 206, member A
FAM210B	0.003996	0.00436295	family with sequence similarity 210, member B
FAM216A	0.00899101	0.0089862	family with sequence similarity 216, member A
FAM60A	0.000999001	0.000221139	family with sequence similarity 60, member A
FAM63B	0.00999001	0.0134294	family with sequence similarity 63, member B
FAM73A	0.003996	0.00466457	family with sequence similarity 73, member A
FAM81A	0.00799201	0.00723552	family with sequence similarity 81, member A
FAM83G	0.003996	0.00151399	family with sequence similarity 83, member G
FAM86A	0.002997	0.000745734	NA
FAM96A	0.000999001	0.0008215	family with sequence similarity 96, member A
FAS	0.001998	0.00162085	Fas cell surface death receptor
FASTKD3	0.00699301	0.00433367	FAST kinase domains 3
FAT2	0.00799201	0.00840322	FAT atypical cadherin 2
FBL	0.002997	0.000645217	fibrillarin
FBXO4	0.000999001	0.000283983	F-box protein 4
FBXO41	0.00999001	0.0061985	F-box protein 41
FBXO48	0.00999001	0.00264963	F-box protein 48
FBXW7	0.000999001	1.60573e-06	F-box and WD repeat domain containing 7, E3 ubiquitin protein ligase
FCF1	0.000999001	1.32623e-05	FCF1 rRNA-processing protein
FCGRT	0.00599401	0.00450106	Fc fragment of IgG, receptor, transporter, alpha
FDXACB1	0.00699301	0.0035759	ferredoxin-fold anticodon binding domain containing 1
FER	0.00799201	0.0131937	fer (fps/fes related) tyrosine kinase
FKBP1A	0.000999001	0.00131372	FK506 binding protein 1A, 12kDa
FKBP7	0.00699301	0.00424762	FK506 binding protein 7
FLT3LG	0.001998	0.000554795	fms-related tyrosine kinase 3 ligand
FLVCR2	0.001998	0.0014998	feline leukemia virus subgroup C cellular receptor family, member 2
FMN1	0.00599401	0.00319545	formin 1
FMO4	0.004995	0.00368876	flavin containing monooxygenase 4
FPGS	0.003996	0.00683212	folylpolyglutamate synthase
FPGT	0.00899101	0.011963	fucose-1-phosphate guanylyltransferase
FRRS1	0.001998	0.000311027	ferric-chelate reductase 1
FTSJ2	0.000999001	0.000452544	FtsJ RNA methyltransferase homolog 2 (E. coli)
FTSJ3	0.004995	0.00392794	FtsJ homolog 3 (E. coli)
FUCA2	0.001998	0.00233441	fucosidase, alpha-L- 2, plasma
FXYD5	0.002997	0.000664543	FXYD domain containing ion transport regulator 5
FZD3	0.001998	0.00165222	frizzled class receptor 3
GABARAP	0.000999001	0.000109448	GABA(A) receptor-associated protein
GALM	0.00599401	0.00641965	galactose mutarotase (aldose 1-epimerase)
GAN	0.00599401	0.00542877	gigaxonin
GAR1	0.000999001	3.84891e-05	GAR1 ribonucleoprotein
GAREML	0.003996	0.00547423	GRB2 associated, regulator of MAPK1-like
GBP1	0.002997	0.00265313	guanylate binding protein 1, interferon-inducible
GBP2	0.00699301	0.00963756	guanylate binding protein 2, interferon-inducible
GBP3	0.002997	0.00206378	guanylate binding protein 3
GDAP1	0.001998	0.00015568	ganglioside induced differentiation associated protein 1
GDI1	0.00599401	0.00543718	GDP dissociation inhibitor 1
GDPD1	0.000999001	0.000129785	glycerophosphodiester phosphodiesterase domain containing 1
GIMAP2	0.004995	0.00397355	GTPase, IMAP family member 2
GINM1	0.00999001	0.0101406	glycoprotein integral membrane 1
GLA	0.003996	0.00410569	galactosidase, alpha
GLB1L	0.004995	0.00678726	galactosidase, beta 1-like
GLRX3	0.00699301	0.00670669	glutaredoxin 3
GMPPA	0.004995	0.00275358	GDP-mannose pyrophosphorylase A
GMPPB	0.00599401	0.00939313	GDP-mannose pyrophosphorylase B
GNB2L1	0.000999001	0.000212641	guanine nucleotide binding protein (G protein), beta polypeptide 2-like 1
GNG5	0.000999001	1.24492e-05	guanine nucleotide binding protein (G protein), gamma 5
GNL2	0.001998	0.00155105	guanine nucleotide binding protein-like 2 (nucleolar)
GORASP2	0.000999001	0.000250407	golgi reassembly stacking protein 2, 55kDa
GPALPP1	0.00799201	0.00804735	GPALPP motifs containing 1
GPM6B	0.000999001	0.00115963	glycoprotein M6B
GPN1	0.00899101	0.00702193	GPN-loop GTPase 1
GPR108	0.00599401	0.00467915	G protein-coupled receptor 108
GPR137C	0.000999001	0.000209197	G protein-coupled receptor 137C
GPR157	0.004995	0.00500046	G protein-coupled receptor 157
GPR75	0.003996	0.00340413	G protein-coupled receptor 75
GPRIN1	0.000999001	0.00253894	G protein regulated inducer of neurite outgrowth 1
GRK4	0.00699301	0.00233327	G protein-coupled receptor kinase 4
GRN	0.00899101	0.00700771	granulin
GSDMD	0.00999001	0.00474512	gasdermin D
GSTK1	0.000999001	0.00154987	glutathione S-transferase kappa 1
GTF2A2	0.000999001	0.000578086	general transcription factor IIA, 2, 12kDa
GUSB	0.004995	0.00619788	glucuronidase, beta
H2AFJ	0.000999001	0.000672528	H2A histone family, member J
HACE1	0.000999001	0.00129827	HECT domain and ankyrin repeat containing E3 ubiquitin protein ligase 1
HADHA	0.00899101	0.0087074	hydroxyacyl-CoA dehydrogenase/3-ketoacyl-CoA thiolase/enoyl-CoA hydratase (trifunctional protein), alpha subunit
HAPLN3	0.002997	0.00361198	hyaluronan and proteoglycan link protein 3
HAT1	0.00599401	0.0053114	histone acetyltransferase 1
HAUS1	0.001998	0.00091666	HAUS augmin-like complex, subunit 1
HAUS4	0.000999001	6.13741e-05	HAUS augmin-like complex, subunit 4
HAUS8	0.00899101	0.00513932	HAUS augmin-like complex, subunit 8
HDAC1	0.002997	0.0017271	histone deacetylase 1
HDHD1	0.00599401	0.00677399	haloacid dehalogenase-like hydrolase domain containing 1
HEATR4	0.00599401	0.00432596	HEAT repeat containing 4
HEBP1	0.000999001	0.000529518	heme binding protein 1
HEBP2	0.00899101	0.00684795	heme binding protein 2
HECTD3	0.004995	0.00708451	HECT domain containing E3 ubiquitin protein ligase 3
HECTD4	0.000999001	6.44017e-06	HECT domain containing E3 ubiquitin protein ligase 4
HEMK1	0.000999001	0.000233161	HemK methyltransferase family member 1
HERC1	0.000999001	1.66132e-05	HECT and RLD domain containing E3 ubiquitin protein ligase family member 1
HERC2	0.000999001	0.000251032	HECT and RLD domain containing E3 ubiquitin protein ligase 2
HERC3	0.00999001	0.00768936	HECT and RLD domain containing E3 ubiquitin protein ligase 3
HERPUD1	0.004995	0.00537252	homocysteine-inducible, endoplasmic reticulum stress-inducible, ubiquitin-like domain member 1
HEXB	0.003996	0.00242693	hexosaminidase B (beta polypeptide)
HFE	0.000999001	0.000212297	hemochromatosis
HIVEP2	0.000999001	9.81765e-05	human immunodeficiency virus type I enhancer binding protein 2
HLA-C	0.004995	0.00267423	major histocompatibility complex, class I, C
HLA-DMA	0.00799201	0.00656604	major histocompatibility complex, class II, DM alpha
HLA-DQB1	0.000999001	0.000523722	major histocompatibility complex, class II, DQ beta 1
HLA-E	0.00699301	0.0036254	major histocompatibility complex, class I, E
HM13	0.00899101	0.0142376	histocompatibility (minor) 13
HMG20B	0.001998	0.000489922	high mobility group 20B
HMGN4	0.001998	0.00113771	high mobility group nucleosomal binding domain 4
HNRNPAB	0.004995	0.00396891	heterogeneous nuclear ribonucleoprotein A/B
HNRNPF	0.000999001	0.000128546	heterogeneous nuclear ribonucleoprotein F
HOOK3	0.004995	0.00456411	hook microtubule-tethering protein 3
HSCB	0.000999001	0.000736104	HscB mitochondrial iron-sulfur cluster co-chaperone
HSD17B10	0.00599401	0.00281127	hydroxysteroid (17-beta) dehydrogenase 10
HSD17B8	0.004995	0.0070407	hydroxysteroid (17-beta) dehydrogenase 8
HTT	0.000999001	5.19557e-05	huntingtin
HUWE1	0.001998	0.00105787	HECT, UBA and WWE domain containing 1, E3 ubiquitin protein ligase
HYDIN	0.00899101	0.00880197	HYDIN, axonemal central pair apparatus protein
ICAM1	0.004995	0.00541237	intercellular adhesion molecule 1
IDS	0.000999001	9.12524e-06	iduronate 2-sulfatase
IER3	0.000999001	1.30964e-05	immediate early response 3
IFI16	0.00799201	0.00686037	interferon, gamma-inducible protein 16
IFI30	0.00699301	0.00571349	interferon, gamma-inducible protein 30
IFI35	0.000999001	0.000109089	interferon-induced protein 35
IFI44	0.00899101	0.00486766	interferon-induced protein 44
IFIH1	0.001998	0.00335127	interferon induced with helicase C domain 1
IFITM1	0.000999001	0.00148093	interferon induced transmembrane protein 1
IFITM2	0.000999001	0.000344295	interferon induced transmembrane protein 2
IFITM3	0.00999001	0.00737488	interferon induced transmembrane protein 3
IFRD2	0.002997	0.00130476	interferon-related developmental regulator 2
IGBP1	0.00999001	0.00707738	immunoglobulin (CD79A) binding protein 1
IGSF8	0.002997	0.00320891	immunoglobulin superfamily, member 8
IKBIP	0.000999001	2.52681e-05	IKBKB interacting protein
IL10RB	0.001998	0.000179601	interleukin 10 receptor, beta
IL13RA1	0.003996	0.000787774	interleukin 13 receptor, alpha 1
IL15RA	0.001998	0.000657528	interleukin 15 receptor, alpha
IL18R1	0.00899101	0.00640979	interleukin 18 receptor 1
IL1R1	0.001998	0.000957218	interleukin 1 receptor, type I
IL4R	0.000999001	0.00149363	interleukin 4 receptor
ILF2	0.00599401	0.00256076	interleukin enhancer binding factor 2
IMPACT	0.00599401	0.00252083	impact RWD domain protein
INCA1	0.00999001	0.0152681	inhibitor of CDK, cyclin A1 interacting protein 1
INO80C	0.001998	0.00126287	INO80 complex subunit C
INPP4A	0.004995	0.00365435	inositol polyphosphate-4-phosphatase, type I, 107kDa
INPP5F	0.001998	0.000710155	inositol polyphosphate-5-phosphatase F
INTS12	0.000999001	0.00119728	integrator complex subunit 12
IPO4	0.000999001	0.00117615	importin 4
IQSEC2	0.000999001	0.00105142	IQ motif and Sec7 domain 2
IQSEC3	0.004995	0.0042087	IQ motif and Sec7 domain 3
IRAK4	0.000999001	0.000311067	interleukin-1 receptor-associated kinase 4
IRF1	0.00899101	0.00913218	interferon regulatory factor 1
IRF2	0.00799201	0.00745723	interferon regulatory factor 2
ITGAE	0.00999001	0.0103648	integrin, alpha E (antigen CD103, human mucosal lymphocyte antigen 1; alpha polypeptide)
ITPA	0.00799201	0.00342053	inosine triphosphatase (nucleoside triphosphate pyrophosphatase)
ITPR1	0.003996	0.00703561	inositol 1,4,5-trisphosphate receptor, type 1
JAGN1	0.002997	0.00424612	jagunal homolog 1 (Drosophila)
JAKMIP3	0.000999001	0.000460801	Janus kinase and microtubule interacting protein 3
JMJD1C	0.00599401	0.00783611	jumonji domain containing 1C
KARS	0.001998	0.00116343	lysyl-tRNA synthetase
KATNA1	0.001998	0.00350133	katanin p60 (ATPase containing) subunit A 1
KBTBD3	0.00699301	0.00600288	kelch repeat and BTB (POZ) domain containing 3
KCNIP4	0.00799201	0.00512782	Kv channel interacting protein 4
KCTD11	0.00799201	0.00515063	potassium channel tetramerization domain containing 11
KDELR1	0.000999001	6.17211e-05	KDEL (Lys-Asp-Glu-Leu) endoplasmic reticulum protein retention receptor 1
KDELR2	0.000999001	0.00143293	KDEL (Lys-Asp-Glu-Leu) endoplasmic reticulum protein retention receptor 2
KHDRBS3	0.00999001	0.00884249	KH domain containing, RNA binding, signal transduction associated 3
KIAA0513	0.004995	0.00467232	KIAA0513
KIAA1107	0.000999001	1.11632e-08	KIAA1107
KIAA1109	0.000999001	3.25861e-05	KIAA1109
KIAA1467	0.001998	0.00103856	KIAA1467
KIAA1731	0.00599401	0.00684158	NA
KIAA2026	0.003996	0.00225261	KIAA2026
KIDINS220	0.000999001	0.00114638	kinase D-interacting substrate, 220kDa
KIF1B	0.000999001	3.6679e-05	kinesin family member 1B
KIF3A	0.000999001	2.47984e-05	kinesin family member 3A
KIF3C	0.000999001	9.42838e-05	kinesin family member 3C
KIF5C	0.000999001	0.000247906	kinesin family member 5C
KIFC2	0.004995	0.00360531	kinesin family member C2
KIRREL3	0.00599401	0.00689074	kin of IRRE like 3 (Drosophila)
KLC1	0.000999001	8.23745e-05	kinesin light chain 1
KLC2	0.00799201	0.00275523	kinesin light chain 2
KLF10	0.001998	4.48434e-05	Kruppel-like factor 10
KLF3	0.00799201	0.00867541	Kruppel-like factor 3 (basic)
KLF4	0.000999001	0.00126851	Kruppel-like factor 4 (gut)
KLF6	0.00899101	0.0036741	Kruppel-like factor 6
KLHL11	0.004995	0.00465851	kelch-like family member 11
KLHL24	0.000999001	0.00173083	kelch-like family member 24
KLHL3	0.004995	0.00431487	kelch-like family member 3
KLHL32	0.003996	0.00351176	kelch-like family member 32
KMT2A	0.001998	0.000129773	lysine (K)-specific methyltransferase 2A
KMT2C	0.000999001	0.000184064	lysine (K)-specific methyltransferase 2C
KNDC1	0.003996	0.00813394	kinase non-catalytic C-lobe domain (KIND) containing 1
KPNA5	0.00699301	0.00652005	karyopherin alpha 5 (importin alpha 6)
KRCC1	0.00899101	0.00568492	lysine-rich coiled-coil 1
KRTCAP2	0.000999001	0.000418989	keratinocyte associated protein 2
LAMTOR1	0.00999001	0.00606814	late endosomal/lysosomal adaptor, MAPK and MTOR activator 1
LANCL1	0.00599401	0.00592397	LanC lantibiotic synthetase component C-like 1 (bacterial)
LAP3	0.001998	0.00096243	leucine aminopeptidase 3
LAPTM4A	0.000999001	8.94294e-05	lysosomal protein transmembrane 4 alpha
LATS2	0.000999001	0.000209613	large tumor suppressor kinase 2
LEPROT	0.000999001	1.56811e-05	leptin receptor overlapping transcript
LIMD1	0.00999001	0.00667339	LIM domains containing 1
LIMS1	0.000999001	3.58731e-05	LIM and senescent cell antigen-like domains 1
LIPT1	0.00899101	0.00917018	lipoyltransferase 1
LITAF	0.000999001	5.89956e-05	lipopolysaccharide-induced TNF factor
LMBRD2	0.00899101	0.00340269	LMBR1 domain containing 2
LMNA	0.004995	0.00429205	lamin A/C
LMTK2	0.000999001	0.000146752	lemur tyrosine kinase 2
LOC102288414	0.001998	0.001277	NA
LOXL1	0.00899101	0.00932629	lysyl oxidase-like 1
LPAR6	0.001998	0.00432179	lysophosphatidic acid receptor 6
LPCAT3	0.003996	0.00364313	lysophosphatidylcholine acyltransferase 3
LPHN1	0.00599401	0.00357883	latrophilin 1
LRP10	0.000999001	0.000573279	low density lipoprotein receptor-related protein 10
LRP1B	0.00599401	0.00182354	low density lipoprotein receptor-related protein 1B
LRR1	0.000999001	0.000396441	leucine rich repeat protein 1
LRRC16B	0.002997	0.00217968	leucine rich repeat containing 16B
LRRC37A3	0.00699301	0.0101204	leucine rich repeat containing 37, member A3
LRRC4	0.00699301	0.00637786	leucine rich repeat containing 4
LRRC42	0.00999001	0.0032459	leucine rich repeat containing 42
LRRC4B	0.001998	0.00135054	leucine rich repeat containing 4B
LRRC8B	0.00699301	0.0125178	leucine rich repeat containing 8 family, member B
LSM1	0.00799201	0.00430428	LSM1, U6 small nuclear RNA associated
LSM14A	0.00599401	0.00394106	LSM14A, SCD6 homolog A (S. cerevisiae)
LSM2	0.000999001	0.0012099	LSM2 homolog, U6 small nuclear RNA associated (S. cerevisiae)
LSM5	0.004995	0.00347147	LSM5 homolog, U6 small nuclear RNA associated (S. cerevisiae)
LSP1	0.00999001	0.00741815	lymphocyte-specific protein 1
LTBR	0.000999001	8.91689e-07	lymphotoxin beta receptor (TNFR superfamily, member 3)
LY96	0.004995	0.00484537	lymphocyte antigen 96
LYPLA1	0.004995	0.00339308	lysophospholipase I
LYPLA2	0.00999001	0.00797078	lysophospholipase II
LYRM2	0.00599401	0.00610481	LYR motif containing 2
LZTS3	0.002997	0.00186088	Leucine zipper putative tumor suppressor 3
M6PR	0.001998	0.00209746	mannose-6-phosphate receptor (cation dependent)
MACF1	0.002997	0.00126578	microtubule-actin crosslinking factor 1
MADD	0.000999001	6.41702e-05	MAP-kinase activating death domain
MAGEE1	0.001998	0.00104672	melanoma antigen family E, 1
MAGI2	0.000999001	0.000753112	membrane associated guanylate kinase, WW and PDZ domain containing 2
MAGOHB	0.00799201	0.00297221	mago-nashi homolog B (Drosophila)
MAGT1	0.001998	0.000745921	magnesium transporter 1
MAN1A2	0.002997	0.000817053	mannosidase, alpha, class 1A, member 2
MAP1A	0.004995	0.0027458	microtubule-associated protein 1A
MAP1B	0.004995	0.00611545	microtubule-associated protein 1B
MAP2K3	0.001998	0.00257532	mitogen-activated protein kinase kinase 3
MAP2K4	0.00599401	0.00331924	mitogen-activated protein kinase kinase 4
MAP3K10	0.002997	0.00155973	mitogen-activated protein kinase kinase kinase 10
MAP3K7CL	0.003996	0.00195055	MAP3K7 C-terminal like
MAP3K9	0.00599401	0.00549237	mitogen-activated protein kinase kinase kinase 9
MAP7D2	0.003996	0.00363496	MAP7 domain containing 2
MAP7D3	0.000999001	6.21624e-05	MAP7 domain containing 3
MAPK1IP1L	0.000999001	0.000695123	mitogen-activated protein kinase 1 interacting protein 1-like
MAPK8IP1	0.003996	0.00150794	mitogen-activated protein kinase 8 interacting protein 1
MAPK8IP2	0.000999001	0.000825499	mitogen-activated protein kinase 8 interacting protein 2
MAPK8IP3	0.001998	0.00225867	mitogen-activated protein kinase 8 interacting protein 3
MAPK9	0.002997	0.00461544	mitogen-activated protein kinase 9
MAPKAPK2	0.004995	0.00111242	mitogen-activated protein kinase-activated protein kinase 2
MARCH5	0.000999001	0.000594241	membrane-associated ring finger (C3HC4) 5
MAST3	0.00699301	0.00390713	microtubule associated serine/threonine kinase 3
MBD2	0.001998	0.000495939	methyl-CpG binding domain protein 2
MBD5	0.00699301	0.00326489	methyl-CpG binding domain protein 5
MBOAT1	0.00799201	0.00377311	membrane bound O-acyltransferase domain containing 1
MBP	0.002997	0.000673529	myelin basic protein
MCEE	0.00899101	0.0135442	methylmalonyl CoA epimerase
MCF2L2	0.004995	0.00313274	MCF.2 cell line derived transforming sequence-like 2
MCMBP	0.001998	0.00312244	minichromosome maintenance complex binding protein
MCTS1	0.003996	0.00420497	malignant T cell amplified sequence 1
MDFIC	0.000999001	0.0001055	MyoD family inhibitor domain containing
MDN1	0.001998	8.84276e-05	MDN1, midasin homolog (yeast)
MED12L	0.002997	0.0018953	mediator complex subunit 12-like
MED18	0.002997	0.000877963	mediator complex subunit 18
MEGF8	0.00599401	0.0011308	multiple EGF-like-domains 8
METTL1	0.000999001	0.000307789	methyltransferase like 1
METTL18	0.003996	0.00630541	methyltransferase like 18
METTL21B	0.002997	0.00203936	methyltransferase like 21B
METTL23	0.000999001	7.50782e-06	methyltransferase like 23
METTL25	0.000999001	5.16196e-06	methyltransferase like 25
MFSD1	0.003996	0.00156243	major facilitator superfamily domain containing 1
MFSD5	0.000999001	0.000456878	major facilitator superfamily domain containing 5
MGA	0.000999001	0.000191869	MGA, MAX dimerization protein
MGAT2	0.00699301	0.00717419	mannosyl (alpha-1,6-)-glycoprotein beta-1,2-N-acetylglucosaminyltransferase
MGEA5	0.000999001	0.000710666	meningioma expressed antigen 5 (hyaluronidase)
MGME1	0.000999001	6.83444e-06	mitochondrial genome maintenance exonuclease 1
MICA	0.001998	0.0028294	MHC class I polypeptide-related sequence A
MICU3	0.00599401	0.00792325	mitochondrial calcium uptake family, member 3
MIF4GD	0.001998	0.0010173	MIF4G domain containing
MIS12	0.001998	0.000835921	MIS12 kinetochore complex component
MKLN1	0.002997	0.00554566	muskelin 1, intracellular mediator containing kelch motifs
MLKL	0.001998	0.00184933	mixed lineage kinase domain-like
MLX	0.001998	0.00113931	MLX, MAX dimerization protein
MMADHC	0.003996	0.00248451	methylmalonic aciduria (cobalamin deficiency) cblD type, with homocystinuria
MMP19	0.00799201	0.00457783	matrix metallopeptidase 19
MMP24	0.003996	0.00300271	matrix metallopeptidase 24 (membrane-inserted)
MOAP1	0.003996	0.00283732	modulator of apoptosis 1
MOB1A	0.004995	0.00447446	MOB kinase activator 1A
MOV10	0.000999001	3.47402e-05	Mov10 RISC complex RNA helicase
MPDU1	0.003996	0.00358075	mannose-P-dolichol utilization defect 1
MPHOSPH9	0.00599401	0.0062704	M-phase phosphoprotein 9
MPV17L2	0.002997	0.00128384	MPV17 mitochondrial membrane protein-like 2
MR1	0.000999001	0.00148988	major histocompatibility complex, class I-related
MRPL10	0.002997	0.00290404	mitochondrial ribosomal protein L10
MRPL11	0.00699301	0.00624308	mitochondrial ribosomal protein L11
MRPL45	0.001998	0.00146826	39S ribosomal protein L45, mitochondrial
MRPL49	0.000999001	0.000351615	mitochondrial ribosomal protein L49
MSN	0.00599401	0.00403477	moesin
MSRB1	0.000999001	0.00217431	methionine sulfoxide reductase B1
MTCL1	0.003996	0.00297869	microtubule crosslinking factor 1
MTMR4	0.00699301	0.00769563	myotubularin related protein 4
MTMR7	0.002997	0.00138717	myotubularin related protein 7
MTOR	0.000999001	0.000156339	mechanistic target of rapamycin (serine/threonine kinase)
MTURN	0.00599401	0.00584608	maturin, neural progenitor differentiation regulator homolog (Xenopus)
MUL1	0.00599401	0.00419967	mitochondrial E3 ubiquitin protein ligase 1
MUM1	0.002997	0.00161332	melanoma associated antigen (mutated) 1
MVB12A	0.002997	0.00209421	multivesicular body subunit 12A
MVP	0.00799201	0.0063994	major vault protein
MYADM	0.003996	0.00557603	myeloid-associated differentiation marker
MYC	0.004995	0.00248589	v-myc avian myelocytomatosis viral oncogene homolog
MYCBP	0.000999001	0.000211052	MYC binding protein
MYCBP2	0.000999001	8.67753e-06	MYC binding protein 2, E3 ubiquitin protein ligase
MYD88	0.004995	0.00286247	myeloid differentiation primary response 88
MYL12A	0.000999001	2.68826e-05	myosin, light chain 12A, regulatory, non-sarcomeric
MYL12B	0.00699301	0.00425582	myosin, light chain 12B, regulatory
MYO5A	0.000999001	9.80304e-05	myosin VA (heavy chain 12, myoxin)
MYO9A	0.00599401	0.00736203	myosin IXA
NAGA	0.00599401	0.00540698	N-acetylgalactosaminidase, alpha-
NAGLU	0.004995	0.00215942	N-acetylglucosaminidase, alpha
NAP1L5	0.003996	0.00259822	nucleosome assembly protein 1-like 5
NAPB	0.000999001	2.69035e-06	N-ethylmaleimide-sensitive factor attachment protein, beta
NAPG	0.001998	0.000450601	N-ethylmaleimide-sensitive factor attachment protein, gamma
NAT1	0.001998	0.000953874	N-acetyltransferase 1 (arylamine N-acetyltransferase)
NBEA	0.00599401	0.00248421	neurobeachin
NCDN	0.000999001	4.07624e-06	neurochondrin
NCK1	0.002997	0.00194969	NCK adaptor protein 1
NCKIPSD	0.001998	0.00086578	NCK interacting protein with SH3 domain
NCOA4	0.000999001	0.000727181	nuclear receptor coactivator 4
NCOR1	0.001998	0.0016623	nuclear receptor corepressor 1
NCSTN	0.000999001	0.000982655	nicastrin
NDRG3	0.00699301	0.00383711	NDRG family member 3
NEDD1	0.000999001	0.000199184	neural precursor cell expressed, developmentally down-regulated 1
NEFH	0.002997	0.00192513	neurofilament, heavy polypeptide
NELFE	0.000999001	0.000734708	negative elongation factor complex member E
NEMF	0.002997	0.00223548	nuclear export mediator factor
NF1	0.00699301	0.00384896	neurofibromin 1
NFKB1	0.00799201	0.0104049	nuclear factor of kappa light polypeptide gene enhancer in B-cells 1
NFKB2	0.003996	0.000548815	nuclear factor of kappa light polypeptide gene enhancer in B-cells 2 (p49/p100)
NIP7	0.001998	0.000353168	NIP7, nucleolar pre-rRNA processing protein
NIPA1	0.003996	0.00282967	non imprinted in Prader-Willi/Angelman syndrome 1
NIPA2	0.002997	0.00101903	non imprinted in Prader-Willi/Angelman syndrome 2
NIPSNAP3A	0.00599401	0.00374313	nipsnap homolog 3A (C. elegans)
NISCH	0.00999001	0.0125816	nischarin
NKIRAS2	0.001998	0.00210714	NFKB inhibitor interacting Ras-like 2
NLK	0.003996	0.00342598	nemo-like kinase
NLRP1	0.003996	0.00573712	NLR family, pyrin domain containing 1
NMI	0.000999001	1.11544e-05	N-myc (and STAT) interactor
NOB1	0.001998	0.00119851	NIN1/RPN12 binding protein 1 homolog (S. cerevisiae)
NOD1	0.001998	0.00189054	nucleotide-binding oligomerization domain containing 1
NOP10	0.003996	0.00241789	NOP10 ribonucleoprotein
NPC2	0.001998	0.000240859	Niemann-Pick disease, type C2
NPM3	0.00799201	0.00667825	nucleophosmin/nucleoplasmin 3
NR2C2AP	0.000999001	0.000951059	nuclear receptor 2C2-associated protein
NRM	0.000999001	0.000103425	nurim (nuclear envelope membrane protein)
NSD1	0.001998	0.00157036	nuclear receptor binding SET domain protein 1
NSF	0.000999001	6.86695e-06	N-ethylmaleimide-sensitive factor
NSMCE1	0.001998	0.000411974	non-SMC element 1 homolog (S. cerevisiae)
NSMCE4A	0.002997	0.00297669	non-SMC element 4 homolog A (S. cerevisiae)
NTAN1	0.003996	0.0064663	N-terminal asparagine amidase
NUBP1	0.00999001	0.00945115	nucleotide binding protein 1
NUDCD2	0.00799201	0.0046951	NudC domain containing 2
NUDCD3	0.00599401	0.00378182	NudC domain containing 3
NUP37	0.000999001	7.27821e-06	nucleoporin 37kDa
NUS1	0.00699301	0.00603664	nuclear undecaprenyl pyrophosphate synthase 1 homolog (S. cerevisiae)
NXT2	0.003996	0.0012347	nuclear transport factor 2-like export factor 2
NYAP1	0.000999001	0.000539504	neuronal tyrosine-phosphorylated phosphoinositide-3-kinase adaptor 1
OAS2	0.002997	0.00155494	2'-5'-oligoadenylate synthetase 2, 69/71kDa
ORAI1	0.000999001	0.00164019	ORAI calcium release-activated calcium modulator 1
ORMDL2	0.003996	0.00166267	ORMDL sphingolipid biosynthesis regulator 2
OST4	0.001998	0.00282649	oligosaccharyltransferase 4 homolog (S. cerevisiae)
OSTC	0.000999001	1.40537e-05	oligosaccharyltransferase complex subunit (non-catalytic)
OTUD7A	0.000999001	2.43417e-07	OTU deubiquitinase 7A
OVCA2	0.002997	0.00263406	ovarian tumor suppressor candidate 2
OXA1L	0.001998	0.00103484	oxidase (cytochrome c) assembly 1-like
OXR1	0.00999001	0.00963335	oxidation resistance 1
OXSM	0.000999001	0.00180652	3-oxoacyl-ACP synthase, mitochondrial
P4HB	0.00899101	0.010067	prolyl 4-hydroxylase, beta polypeptide
PABPC4	0.002997	0.00195131	poly(A) binding protein, cytoplasmic 4 (inducible form)
PAFAH2	0.000999001	0.00197894	platelet-activating factor acetylhydrolase 2, 40kDa
PARD6A	0.004995	0.00318164	par-6 family cell polarity regulator alpha
PARG	0.000999001	0.00014177	poly (ADP-ribose) glycohydrolase
PARL	0.000999001	0.000759764	presenilin associated, rhomboid-like
PARP12	0.000999001	0.000356352	poly (ADP-ribose) polymerase family, member 12
PARP16	0.00899101	0.00635219	poly (ADP-ribose) polymerase family, member 16
PARP4	0.002997	0.00317107	poly (ADP-ribose) polymerase family, member 4
PARP9	0.000999001	0.000151577	poly (ADP-ribose) polymerase family, member 9
PATL1	0.001998	0.00261039	protein associated with topoisomerase II homolog 1 (yeast)
PAXIP1	0.00899101	0.00533964	PAX interacting (with transcription-activation domain) protein 1
PBDC1	0.000999001	0.000344534	polysaccharide biosynthesis domain containing 1
PCBP1	0.001998	0.00478707	poly(rC) binding protein 1
PCDH9	0.000999001	0.000127672	protocadherin 9
PCNXL2	0.00699301	0.00373137	pecanex-like 2 (Drosophila)
PCSK1	0.00899101	0.00718084	proprotein convertase subtilisin/kexin type 1
PDCD2	0.000999001	3.37171e-05	programmed cell death 2
PDCL3	0.00799201	0.00442001	phosducin-like 3
PDIA5	0.002997	0.00174537	protein disulfide isomerase family A, member 5
PDLIM1	0.001998	0.000200356	PDZ and LIM domain 1
PDLIM7	0.00999001	0.00635627	PDZ and LIM domain 7 (enigma)
PDPK1	0.00799201	0.0088896	3-phosphoinositide dependent protein kinase 1
PDS5B	0.003996	0.00146771	PDS5 cohesin associated factor B
PDSS2	0.000999001	0.000131709	prenyl (decaprenyl) diphosphate synthase, subunit 2
PDXP	0.003996	0.00575213	pyridoxal (pyridoxine, vitamin B6) phosphatase
PDZD4	0.000999001	0.00141565	PDZ domain containing 4
PDZD7	0.00899101	0.00397117	PDZ domain containing 7
PEG3	0.00899101	0.00733289	paternally expressed 3
PEX2	0.000999001	6.91993e-05	peroxisomal biogenesis factor 2
PFN1	0.001998	0.00182314	profilin 1
PGM2L1	0.002997	0.00156996	phosphoglucomutase 2-like 1
PGRMC2	0.00999001	0.0157279	progesterone receptor membrane component 2
PHACTR1	0.00899101	0.00652096	phosphatase and actin regulator 1
PHB2	0.000999001	4.61784e-05	prohibitin 2
PHF11	0.000999001	3.7554e-05	PHD finger protein 11
PHF14	0.002997	0.00252206	PHD finger protein 14
PHIP	0.00999001	0.0115085	pleckstrin homology domain interacting protein
PHLPP1	0.004995	0.00301904	PH domain and leucine rich repeat protein phosphatase 1
PI4KA	0.000999001	1.6305e-06	phosphatidylinositol 4-kinase, catalytic, alpha
PIGB	0.00599401	0.00420469	phosphatidylinositol glycan anchor biosynthesis, class B
PIGC	0.000999001	7.70902e-05	phosphatidylinositol glycan anchor biosynthesis, class C
PIGF	0.00699301	0.0102416	phosphatidylinositol glycan anchor biosynthesis, class F
PIGW	0.000999001	2.48568e-05	phosphatidylinositol glycan anchor biosynthesis, class W
PIGY	0.001998	0.000815892	phosphatidylinositol glycan anchor biosynthesis, class Y
PIP5K1C	0.00799201	0.00507653	phosphatidylinositol-4-phosphate 5-kinase, type I, gamma
PITHD1	0.00699301	0.00452023	PITH (C-terminal proteasome-interacting domain of thioredoxin-like) domain containing 1
PITPNM2	0.000999001	0.000965032	phosphatidylinositol transfer protein, membrane-associated 2
PJA2	0.00699301	0.00360943	praja ring finger 2, E3 ubiquitin protein ligase
PKD1	0.001998	0.000492834	polycystic kidney disease 1 (autosomal dominant)
PLAU	0.000999001	0.000413651	plasminogen activator, urokinase
PLBD1	0.002997	0.00320654	phospholipase B domain containing 1
PLCB1	0.00799201	0.00455395	phospholipase C, beta 1 (phosphoinositide-specific)
PLEKHA4	0.000999001	0.000532468	pleckstrin homology domain containing, family A (phosphoinositide binding specific) member 4
PLEKHF2	0.003996	0.00254612	pleckstrin homology domain containing, family F (with FYVE domain) member 2
PLEKHG2	0.004995	0.00171574	pleckstrin homology domain containing, family G (with RhoGef domain) member 2
PLEKHM3	0.00699301	0.00631659	pleckstrin homology domain containing, family M, member 3
PLGRKT	0.000999001	0.000165107	plasminogen receptor, C-terminal lysine transmembrane protein
PLIN2	0.001998	0.00241443	perilipin 2
PLP2	0.000999001	0.000142562	proteolipid protein 2 (colonic epithelium-enriched)
PLSCR1	0.00599401	0.00219024	phospholipid scramblase 1
PMEL	0.002997	0.0067473	premelanosome protein
PMF1	0.002997	0.00421472	polyamine-modulated factor 1
PNMA2	0.00599401	0.00309883	paraneoplastic Ma antigen 2
PNMAL2	0.001998	0.00157621	paraneoplastic Ma antigen family-like 2
PNO1	0.00599401	0.00406378	partner of NOB1 homolog (S. cerevisiae)
POFUT1	0.000999001	6.27203e-05	protein O-fucosyltransferase 1
POFUT2	0.004995	0.00539265	protein O-fucosyltransferase 2
POLD4	0.003996	0.00248944	polymerase (DNA-directed), delta 4, accessory subunit
POLE4	0.002997	0.000775543	polymerase (DNA-directed), epsilon 4, accessory subunit
POLN	0.000999001	0.000854238	polymerase (DNA directed) nu
POLR2C	0.00599401	0.00633786	polymerase (RNA) II (DNA directed) polypeptide C, 33kDa
POLR2H	0.00999001	0.00826083	polymerase (RNA) II (DNA directed) polypeptide H
POLR3A	0.003996	0.00464114	polymerase (RNA) III (DNA directed) polypeptide A, 155kDa
POP4	0.001998	0.00170195	processing of precursor 4, ribonuclease P/MRP subunit (S. cerevisiae)
POP5	0.002997	0.00179214	processing of precursor 5, ribonuclease P/MRP subunit (S. cerevisiae)
POU2F1	0.00999001	0.0160052	POU class 2 homeobox 1
PPCDC	0.002997	0.00399882	phosphopantothenoylcysteine decarboxylase
PPCS	0.000999001	9.44439e-05	phosphopantothenoylcysteine synthetase
PPFIA3	0.000999001	2.80988e-05	protein tyrosine phosphatase, receptor type, f polypeptide (PTPRF), interacting protein (liprin), alpha 3
PPIE	0.002997	0.00305553	peptidylprolyl isomerase E (cyclophilin E)
PPIL3	0.00599401	0.00461719	peptidylprolyl isomerase (cyclophilin)-like 3
PPIP5K1	0.003996	0.00341116	diphosphoinositol pentakisphosphate kinase 1
PPM1L	0.002997	0.00421825	protein phosphatase, Mg2+/Mn2+ dependent, 1L
PPP1CA	0.000999001	0.00173995	protein phosphatase 1, catalytic subunit, alpha isozyme
PPP1R11	0.003996	0.00230641	protein phosphatase 1, regulatory (inhibitor) subunit 11
PPP1R3B	0.001998	0.000706996	protein phosphatase 1, regulatory subunit 3B
PPP1R3F	0.00999001	0.014712	protein phosphatase 1, regulatory subunit 3F
PPP3CA	0.000999001	2.59567e-05	protein phosphatase 3, catalytic subunit, alpha isozyme
PPP4C	0.003996	0.00105978	protein phosphatase 4, catalytic subunit
PPP6C	0.000999001	0.000358655	protein phosphatase 6, catalytic subunit
PQLC3	0.000999001	2.52993e-05	PQ loop repeat containing 3
PRDX4	0.000999001	0.00111402	peroxiredoxin 4
PREPL	0.00699301	0.00346768	prolyl endopeptidase-like
PRICKLE3	0.000999001	0.000129587	prickle homolog 3 (Drosophila)
PRKAG1	0.002997	0.00299127	protein kinase, AMP-activated, gamma 1 non-catalytic subunit
PRKAR1B	0.000999001	1.13073e-06	protein kinase, cAMP-dependent, regulatory, type I, beta
PRKCE	0.001998	0.000307351	protein kinase C, epsilon
PRKD2	0.004995	0.00381948	protein kinase D2
PROCR	0.004995	0.00310544	protein C receptor, endothelial
PRR13	0.00699301	0.00685376	proline rich 13
PRR14L	0.00799201	0.00761116	proline rich 14-like
PRRC1	0.000999001	0.000139682	proline-rich coiled-coil 1
PRRC2B	0.001998	0.00319095	proline-rich coiled-coil 2B
PRRT1	0.00599401	0.00584886	proline-rich transmembrane protein 1
PRRT3	0.002997	0.00234414	proline-rich transmembrane protein 3
PSENEN	0.003996	0.00352051	presenilin enhancer gamma secretase subunit
PSKH1	0.00899101	0.00343307	protein serine kinase H1
PSMA1	0.000999001	0.000284236	proteasome (prosome, macropain) subunit, alpha type, 1
PSMA2	0.001998	0.000808953	proteasome (prosome, macropain) subunit, alpha type, 2
PSMA3	0.001998	0.00187641	proteasome (prosome, macropain) subunit, alpha type, 3
PSMA4	0.00799201	0.00492376	proteasome (prosome, macropain) subunit, alpha type, 4
PSMA5	0.003996	0.00296784	proteasome (prosome, macropain) subunit, alpha type, 5
PSMB1	0.001998	0.00123764	proteasome (prosome, macropain) subunit, beta type, 1
PSMB4	0.000999001	1.04374e-05	proteasome (prosome, macropain) subunit, beta type, 4
PSMB8	0.000999001	1.62003e-05	proteasome (prosome, macropain) subunit, beta type, 8
PSMB9	0.00599401	0.00280496	proteasome (prosome, macropain) subunit, beta type, 9
PSMD13	0.001998	0.00106986	proteasome (prosome, macropain) 26S subunit, non-ATPase, 13
PSMD9	0.004995	0.00241309	proteasome (prosome, macropain) 26S subunit, non-ATPase, 9
PSME1	0.000999001	0.000140173	proteasome (prosome, macropain) activator subunit 1 (PA28 alpha)
PSME2	0.00699301	0.00516819	proteasome (prosome, macropain) activator subunit 2 (PA28 beta)
PSMF1	0.001998	0.00164022	proteasome (prosome, macropain) inhibitor subunit 1 (PI31)
PSMG2	0.000999001	7.23276e-05	proteasome (prosome, macropain) assembly chaperone 2
PSTPIP2	0.004995	0.00246937	proline-serine-threonine phosphatase interacting protein 2
PTBP1	0.003996	0.000882511	polypyrimidine tract binding protein 1
PTER	0.000999001	0.00155213	phosphotriesterase related
PTGER4	0.000999001	0.00137636	prostaglandin E receptor 4 (subtype EP4)
PTPN4	0.000999001	1.62866e-05	protein tyrosine phosphatase, non-receptor type 4 (megakaryocyte)
PURA	0.001998	0.00344649	purine-rich element binding protein A
PVRL2	0.000999001	0.000122883	poliovirus receptor-related 2 (herpesvirus entry mediator B)
PXN	0.000999001	0.00135385	paxillin
QARS	0.000999001	0.000114221	glutaminyl-tRNA synthetase
QKI	0.00599401	0.00433334	QKI, KH domain containing, RNA binding
QSER1	0.001998	0.00214858	glutamine and serine rich 1
R3HDM1	0.000999001	2.3408e-05	R3H domain containing 1
RAB13	0.001998	0.00165925	RAB13, member RAS oncogene family
RAB1B	0.004995	0.00247733	RAB1B, member RAS oncogene family
RAB20	0.002997	0.000682557	RAB20, member RAS oncogene family
RAB27A	0.00599401	0.00577209	RAB27A, member RAS oncogene family
RAB32	0.000999001	0.000419555	RAB32, member RAS oncogene family
RAB34	0.002997	0.00358991	RAB34, member RAS oncogene family
RAB3A	0.000999001	0.00390303	RAB3A, member RAS oncogene family
RAB7A	0.002997	0.00118276	RAB7A, member RAS oncogene family
RAB9A	0.001998	0.00486447	RAB9A, member RAS oncogene family
RALGAPA1	0.001998	0.00031139	Ral GTPase activating protein, alpha subunit 1 (catalytic)
RALY	0.003996	0.00474464	RALY heterogeneous nuclear ribonucleoprotein
RAP1A	0.003996	0.00280417	RAP1A, member of RAS oncogene family
RAP1B	0.000999001	0.000610954	RAP1B, member of RAS oncogene family
RAP2A	0.00599401	0.0108298	RAP2A, member of RAS oncogene family
RAP2C	0.003996	0.00240875	RAP2C, member of RAS oncogene family
RAPGEF2	0.003996	0.00227573	Rap guanine nucleotide exchange factor (GEF) 2
RAPGEF6	0.000999001	0.000877154	Rap guanine nucleotide exchange factor (GEF) 6
RARRES3	0.00899101	0.00820964	retinoic acid receptor responder (tazarotene induced) 3
RBM3	0.000999001	3.07327e-06	RNA binding motif (RNP1, RRM) protein 3
RBM4	0.003996	0.00515352	RNA binding motif protein 4
RBM43	0.000999001	2.46569e-05	RNA binding motif protein 43
RBM7	0.003996	0.00356006	RNA binding motif protein 7
RBMS1	0.004995	0.00465572	RNA binding motif, single stranded interacting protein 1
RCC1	0.00599401	0.00376414	regulator of chromosome condensation 1
RDH10	0.00699301	0.00313639	retinol dehydrogenase 10 (all-trans)
RECQL	0.00899101	0.00667066	RecQ helicase-like
REEP4	0.00999001	0.0114096	receptor accessory protein 4
RELA	0.000999001	0.00378832	v-rel avian reticuloendotheliosis viral oncogene homolog A
RELB	0.004995	0.00520612	v-rel avian reticuloendotheliosis viral oncogene homolog B
RELN	0.00699301	0.00510664	reelin
RER1	0.000999001	6.85061e-05	retention in endoplasmic reticulum sorting receptor 1
RFX3	0.001998	0.00226075	regulatory factor X, 3 (influences HLA class II expression)
RGS10	0.004995	0.00309479	regulator of G-protein signaling 10
RHNO1	0.001998	0.00133179	RAD9-HUS1-RAD1 interacting nuclear orphan 1
RHOA	0.000999001	4.22745e-05	ras homolog family member A
RHOC	0.00799201	0.00884627	ras homolog family member C
RIF1	0.00799201	0.00848685	replication timing regulatory factor 1
RIMS3	0.000999001	0.000250854	regulating synaptic membrane exocytosis 3
RIPK1	0.00699301	0.00582497	receptor (TNFRSF)-interacting serine-threonine kinase 1
RNASE4	0.003996	0.00133721	ribonuclease, RNase A family, 4
RNF112	0.000999001	0.000605928	ring finger protein 112
RNF114	0.00899101	0.0110906	ring finger protein 114
RNF135	0.000999001	6.11851e-05	ring finger protein 135
RNF26	0.003996	0.000994575	ring finger protein 26
RNF7	0.000999001	0.000388411	ring finger protein 7
RNPEP	0.001998	0.000395111	arginyl aminopeptidase (aminopeptidase B)
RP2	0.00599401	0.0050324	retinitis pigmentosa 2 (X-linked recessive)
RPL10	0.001998	0.000507883	ribosomal protein L10
RPL10A	0.00599401	0.00143601	ribosomal protein L10a
RPL12	0.003996	0.0012479	ribosomal protein L12
RPL14	0.00799201	0.00804922	ribosomal protein L14
RPL15	0.00899101	0.00910766	ribosomal protein L15
RPL22L1	0.002997	0.00196587	ribosomal protein L22-like 1
RPL23	0.00599401	0.00208488	ribosomal protein L23
RPL27	0.004995	0.00235808	ribosomal protein L27
RPL29	0.001998	0.000506978	ribosomal protein L29
RPL30	0.004995	0.00341696	ribosomal protein L30
RPL39	0.002997	0.000805723	ribosomal protein L39
RPL41	0.000999001	0.000294609	ribosomal protein L41
RPL7A	0.00999001	0.00654991	ribosomal protein L7a
RPLP0	0.000999001	0.000187382	ribosomal protein, large, P0
RPN2	0.000999001	0.00112077	ribophorin II
RPS12	0.003996	0.00719126	ribosomal protein S12
RPS13	0.002997	0.00217409	ribosomal protein S13
RPS14	0.003996	0.000235425	ribosomal protein S14
RPS15A	0.001998	0.000413327	ribosomal protein S15a
RPS18	0.00799201	0.00362493	ribosomal protein S18
RPS2	0.000999001	0.00207882	ribosomal protein S2
RPS23	0.00699301	0.00493277	ribosomal protein S23
RPS27L	0.004995	0.00820905	ribosomal protein S27-like
RPS3	0.001998	0.00171835	ribosomal protein S3
RPS4X	0.00599401	0.00502362	ribosomal protein S4, X-linked
RPS5	0.001998	0.000531099	ribosomal protein S5
RPS6KC1	0.000999001	0.00286342	ribosomal protein S6 kinase, 52kDa, polypeptide 1
RPS6KL1	0.00699301	0.00668968	ribosomal protein S6 kinase-like 1
RPS7	0.00999001	0.00453035	ribosomal protein S7
RPS9	0.003996	0.00443212	ribosomal protein S9
RRAGC	0.004995	0.00241336	Ras-related GTP binding C
RRAS	0.000999001	0.000278857	related RAS viral (r-ras) oncogene homolog
RREB1	0.003996	0.00232467	ras responsive element binding protein 1
RSF1	0.00699301	0.00615258	remodeling and spacing factor 1
RSU1	0.000999001	0.00029371	Ras suppressor protein 1
RTN3	0.001998	0.00173081	reticulon 3
RTN4	0.00699301	0.00655905	reticulon 4
RTN4R	0.00999001	0.0130297	reticulon 4 receptor
RTP4	0.000999001	4.52307e-05	receptor (chemosensory) transporter protein 4
RUFY2	0.001998	0.000319825	RUN and FYVE domain containing 2
RUFY3	0.001998	0.00184144	RUN and FYVE domain containing 3
RYR3	0.00899101	0.00751741	ryanodine receptor 3
S100A10	0.002997	0.000517387	S100 calcium binding protein A10
S100A11	0.002997	0.000366768	S100 calcium binding protein A11
S100A4	0.000999001	0.00014147	S100 calcium binding protein A4
S1PR2	0.00799201	0.00367912	sphingosine-1-phosphate receptor 2
SACS	0.001998	0.00265423	sacsin molecular chaperone
SAYSD1	0.000999001	0.000631229	SAYSVFN motif domain containing 1
SBNO1	0.00799201	0.00780431	strawberry notch homolog 1 (Drosophila)
SCAI	0.000999001	0.000261353	suppressor of cancer cell invasion
SCAMP2	0.001998	0.00116041	secretory carrier membrane protein 2
SCAMP5	0.002997	0.000568222	secretory carrier membrane protein 5
SCAPER	0.003996	0.0084466	S-phase cyclin A-associated protein in the ER
SCN8A	0.000999001	0.000604759	sodium channel, voltage gated, type VIII alpha subunit
SCPEP1	0.003996	0.00377922	serine carboxypeptidase 1
SCRN1	0.00599401	0.00550621	secernin 1
SDCCAG3	0.00699301	0.0101589	serologically defined colon cancer antigen 3
SDCCAG8	0.003996	0.00176465	serologically defined colon cancer antigen 8
SDF2	0.000999001	0.000213944	stromal cell-derived factor 2
SDHAF2	0.000999001	0.000279138	succinate dehydrogenase complex assembly factor 2
SDHC	0.00899101	0.0149622	succinate dehydrogenase complex, subunit C, integral membrane protein, 15kDa
SEC11A	0.000999001	9.69174e-08	SEC11 homolog A (S. cerevisiae)
SEC13	0.002997	0.000791918	SEC13 homolog (S. cerevisiae)
SEC61A1	0.002997	0.00560771	Sec61 alpha 1 subunit (S. cerevisiae)
SEC61G	0.000999001	0.000510048	Sec61 gamma subunit
SECTM1	0.003996	0.00213644	secreted and transmembrane 1
SENP5	0.00599401	0.0076885	SUMO1/sentrin specific peptidase 5
SEP15	0.001998	0.0012122	15 kDa selenoprotein
SEPT5	0.00699301	0.00779075	septin 5
SEPT8	0.00699301	0.00316254	septin 8
SERF2	0.001998	0.00205475	small EDRK-rich factor 2
SERGEF	0.000999001	0.000314835	secretion regulating guanine nucleotide exchange factor
SERINC2	0.00699301	0.00724942	serine incorporator 2
SERPINB1	0.00999001	0.00540765	serpin peptidase inhibitor, clade B (ovalbumin), member 1
SERPINB6	0.003996	0.00331587	serpin peptidase inhibitor, clade B (ovalbumin), member 6
SERPINI1	0.003996	0.00252951	serpin peptidase inhibitor, clade I (neuroserpin), member 1
SERTAD1	0.00899101	0.00757329	SERTA domain containing 1
SERTAD3	0.000999001	1.41396e-07	SERTA domain containing 3
SETD9	0.000999001	0.000296714	SET domain containing 9
SF3B4	0.000999001	6.84997e-05	splicing factor 3b, subunit 4, 49kDa
SF3B5	0.00699301	0.0100093	splicing factor 3b, subunit 5, 10kDa
SF3B6	0.002997	0.000295786	splicing factor 3b, subunit 6, 14kDa
SFR1	0.003996	0.00370877	SWI5-dependent recombination repair 1
SFT2D1	0.00699301	0.00474532	SFT2 domain containing 1
SH3GLB1	0.002997	0.00388676	SH3-domain GRB2-like endophilin B1
SHANK1	0.000999001	0.000566531	SH3 and multiple ankyrin repeat domains 1
SHC1	0.00599401	0.00204009	SHC (Src homology 2 domain containing) transforming protein 1
SHF	0.003996	0.00325433	Src homology 2 domain containing F
SHPRH	0.001998	0.000398927	SNF2 histone linker PHD RING helicase, E3 ubiquitin protein ligase
SIK3	0.001998	0.000826616	SIK family kinase 3
SLC10A3	0.000999001	2.96379e-05	solute carrier family 10, member 3
SLC16A5	0.000999001	0.000216944	solute carrier family 16 (monocarboxylate transporter), member 5
SLC1A3	0.001998	0.000750318	solute carrier family 1 (glial high affinity glutamate transporter), member 3
SLC1A5	0.000999001	0.000437202	solute carrier family 1 (neutral amino acid transporter), member 5
SLC25A20	0.00899101	0.00430718	solute carrier family 25 (carnitine/acylcarnitine translocase), member 20
SLC25A24	0.00699301	0.00934716	solute carrier family 25 (mitochondrial carrier; phosphate carrier), member 24
SLC25A35	0.00799201	0.0085237	solute carrier family 25, member 35
SLC35A2	0.001998	0.00111486	solute carrier family 35 (UDP-galactose transporter), member A2
SLC35A4	0.002997	0.00112693	solute carrier family 35, member A4
SLC35B2	0.003996	0.00276904	solute carrier family 35 (adenosine 3'-phospho 5'-phosphosulfate transporter), member B2
SLC39A1	0.000999001	7.52765e-05	solute carrier family 39 (zinc transporter), member 1
SLC43A3	0.000999001	0.000499933	solute carrier family 43, member 3
SLC4A2	0.001998	0.00132079	solute carrier family 4 (anion exchanger), member 2
SLC4A8	0.000999001	0.000805154	solute carrier family 4, sodium bicarbonate cotransporter, member 8
SLC50A1	0.000999001	0.000263221	solute carrier family 50 (sugar efflux transporter), member 1
SLC8B1	0.00799201	0.00901288	solute carrier family 8 (sodium/lithium/calcium exchanger), member B1
SLC9A6	0.000999001	3.77395e-05	solute carrier family 9, subfamily A (NHE6, cation proton antiporter 6), member 6
SLFN11	0.004995	0.0070493	schlafen family member 11
SLFN12	0.000999001	0.000538064	schlafen family member 12
SLFN13	0.003996	0.00187643	schlafen family member 13
SLIT1	0.00599401	0.00447674	slit homolog 1 (Drosophila)
SLX4	0.00699301	0.00482297	SLX4 structure-specific endonuclease subunit
SMARCC2	0.00599401	0.00224882	SWI/SNF related, matrix associated, actin dependent regulator of chromatin, subfamily c, member 2
SMG1	0.002997	0.00256312	SMG1 phosphatidylinositol 3-kinase-related kinase
SMIM15	0.000999001	0.00122052	small integral membrane protein 15
SMIM3	0.00699301	0.00488383	small integral membrane protein 3
SNAP23	0.000999001	2.87462e-06	synaptosomal-associated protein, 23kDa
SNPH	0.000999001	0.00120322	syntaphilin
SNRPB2	0.003996	0.00212575	small nuclear ribonucleoprotein polypeptide B
SNRPC	0.00799201	0.00374273	small nuclear ribonucleoprotein polypeptide C
SNX11	0.001998	0.00129586	sorting nexin 11
SNX17	0.00699301	0.00675863	sorting nexin 17
SNX2	0.00699301	0.00986005	sorting nexin 2
SOGA1	0.003996	0.00372847	suppressor of glucose, autophagy associated 1
SOGA3	0.000999001	0.000154812	SOGA family member 3
SP100	0.000999001	8.86675e-06	SP100 nuclear antigen
SP110	0.00599401	0.00548012	SP110 nuclear body protein
SP140L	0.000999001	5.76936e-06	SP140 nuclear body protein-like
SPAG9	0.002997	0.00536757	sperm associated antigen 9
SPATA18	0.00999001	0.0133867	spermatogenesis associated 18
SPEN	0.000999001	0.00179276	spen family transcriptional repressor
SPG21	0.000999001	5.83476e-06	spastic paraplegia 21 (autosomal recessive, Mast syndrome)
SPPL2A	0.000999001	0.00112905	signal peptide peptidase like 2A
SPRYD4	0.00899101	0.00822419	SPRY domain containing 4
SPTAN1	0.000999001	0.000370529	spectrin, alpha, non-erythrocytic 1
SPTBN4	0.000999001	0.000190424	spectrin, beta, non-erythrocytic 4
SPTSSA	0.000999001	0.000133009	serine palmitoyltransferase, small subunit A
SQRDL	0.000999001	4.35986e-05	sulfide quinone reductase-like (yeast)
SRD5A3	0.00699301	0.00633957	steroid 5 alpha-reductase 3
SRGAP3	0.000999001	6.90451e-05	SLIT-ROBO Rho GTPase activating protein 3
SRPK2	0.000999001	0.000118537	SRSF protein kinase 2
SRPR	0.002997	0.00125635	signal recognition particle receptor (docking protein)
SRSF3	0.00799201	0.00564252	serine/arginine-rich splicing factor 3
SSR2	0.000999001	0.000357236	signal sequence receptor, beta (translocon-associated protein beta)
SSX2IP	0.00699301	0.00362859	synovial sarcoma, X breakpoint 2 interacting protein
STAT3	0.00799201	0.00814715	signal transducer and activator of transcription 3 (acute-phase response factor)
STAT6	0.003996	0.00140716	signal transducer and activator of transcription 6, interleukin-4 induced
STEAP4	0.000999001	0.00116987	STEAP family member 4
STK16	0.000999001	0.000163643	serine/threonine kinase 16
STK3	0.00599401	0.00505503	serine/threonine kinase 3
STMN3	0.002997	0.000854062	stathmin-like 3
STOX2	0.004995	0.00248869	storkhead box 2
STRC	0.001998	0.000747207	stereocilin
STT3B	0.004995	0.00420071	STT3B, subunit of the oligosaccharyltransferase complex (catalytic)
STX1A	0.003996	0.0024752	syntaxin 1A (brain)
STX1B	0.000999001	1.76835e-05	syntaxin 1B
STXBP1	0.000999001	0.000301915	syntaxin binding protein 1
SUCLG2	0.00899101	0.00830935	succinate-CoA ligase, GDP-forming, beta subunit
SUPT3H	0.00899101	0.00475461	suppressor of Ty 3 homolog (S. cerevisiae)
SUPT4H1	0.004995	0.00350514	suppressor of Ty 4 homolog 1 (S. cerevisiae)
SURF1	0.001998	0.00128784	surfeit 1
SURF4	0.00699301	0.0038132	surfeit 4
SV2A	0.002997	0.00190752	synaptic vesicle glycoprotein 2A
SWI5	0.003996	0.00256254	SWI5 recombination repair homolog (yeast)
SWSAP1	0.00699301	0.00594013	SWIM-type zinc finger 7 associated protein 1
SYCP2	0.003996	0.00230764	synaptonemal complex protein 2
SYNE1	0.000999001	0.000125744	spectrin repeat containing, nuclear envelope 1
SYNJ1	0.000999001	5.57913e-05	synaptojanin 1
SYP	0.000999001	0.000102277	synaptophysin
SYPL1	0.001998	0.000823407	synaptophysin-like 1
SYS1	0.002997	0.00206697	Sys1 golgi trafficking protein
SYT1	0.004995	0.00300767	synaptotagmin I
SYT11	0.001998	0.00123971	synaptotagmin XI
SYT2	0.001998	0.00250895	synaptotagmin II
SYTL3	0.001998	0.00434978	synaptotagmin-like 3
SZRD1	0.000999001	5.40521e-06	SUZ RNA binding domain containing 1
TADA2A	0.000999001	0.00296221	Transcriptional adapter 2-alpha
TAF12	0.00699301	0.00390628	TAF12 RNA polymerase II, TATA box binding protein (TBP)-associated factor, 20kDa
TAGLN2	0.000999001	3.11444e-05	transgelin 2
TANC2	0.004995	0.00469922	tetratricopeptide repeat, ankyrin repeat and coiled-coil containing 2
TANK	0.000999001	0.000225745	TRAF family member-associated NFKB activator
TAOK1	0.00599401	0.00426512	TAO kinase 1
TAP1	0.00699301	0.00619455	transporter 1, ATP-binding cassette, sub-family B (MDR/TAP)
TBC1D31	0.000999001	0.000139912	TBC1 domain family, member 31
TCF19	0.004995	0.00267045	transcription factor 19
TDRD6	0.002997	0.00116177	tudor domain containing 6
TEAD2	0.00699301	0.00436784	TEA domain family member 2
TEAD3	0.002997	0.00621712	TEA domain family member 3
TEC	0.003996	0.00164284	tec protein tyrosine kinase
TEN1	0.000999001	9.4442e-05	TEN1 CST complex subunit
TES	0.000999001	0.000100609	testis derived transcript (3 LIM domains)
TET1	0.002997	0.000835882	tet methylcytosine dioxygenase 1
TEX261	0.000999001	4.38273e-05	testis expressed 261
TEX264	0.00799201	0.00921852	testis expressed 264
TGDS	0.003996	0.00150243	TDP-glucose 4,6-dehydratase
TGFB1	0.003996	0.00329689	transforming growth factor, beta 1
TGFB1I1	0.002997	0.00357697	transforming growth factor beta 1 induced transcript 1
TGFBI	0.000999001	0.000492414	transforming growth factor, beta-induced, 68kDa
TGFBR2	0.000999001	0.000347287	transforming growth factor, beta receptor II (70/80kDa)
TGIF1	0.000999001	3.87484e-06	TGFB-induced factor homeobox 1
TGIF2	0.000999001	0.000362637	TGFB-induced factor homeobox 2
THG1L	0.00699301	0.00298594	tRNA-histidine guanylyltransferase 1-like (S. cerevisiae)
THOC6	0.001998	0.000258367	THO complex 6 homolog (Drosophila)
TIAM1	0.001998	0.00132613	T-cell lymphoma invasion and metastasis 1
TIAM2	0.002997	0.0073055	T-cell lymphoma invasion and metastasis 2
TIMM8A	0.002997	0.00204932	translocase of inner mitochondrial membrane 8 homolog A (yeast)
TIMM9	0.00599401	0.00156296	translocase of inner mitochondrial membrane 9 homolog (yeast)
TIMP1	0.001998	0.00219264	TIMP metallopeptidase inhibitor 1
TINF2	0.004995	0.00107962	TERF1 (TRF1)-interacting nuclear factor 2
TM9SF1	0.003996	0.0029591	transmembrane 9 superfamily member 1
TMA16	0.000999001	7.17283e-06	translation machinery associated 16 homolog (S. cerevisiae)
TMBIM1	0.004995	0.00527592	transmembrane BAX inhibitor motif containing 1
TMBIM4	0.000999001	7.93622e-05	transmembrane BAX inhibitor motif containing 4
TMCO4	0.000999001	7.16511e-05	transmembrane and coiled-coil domains 4
TMED1	0.00599401	0.010373	transmembrane emp24 protein transport domain containing 1
TMED7	0.001998	0.000674346	transmembrane emp24 protein transport domain containing 7
TMED9	0.001998	0.00022695	transmembrane emp24 protein transport domain containing 9
TMEM102	0.00699301	0.00381274	transmembrane protein 102
TMEM109	0.004995	0.00134323	transmembrane protein 109
TMEM120A	0.00899101	0.00768185	transmembrane protein 120A
TMEM128	0.000999001	1.606e-05	transmembrane protein 128
TMEM132A	0.00699301	0.011987	transmembrane protein 132A
TMEM132B	0.000999001	0.000906317	transmembrane protein 132B
TMEM133	0.004995	0.00130732	transmembrane protein 133
TMEM138	0.001998	0.00228169	transmembrane protein 138
TMEM140	0.000999001	0.000484077	transmembrane protein 140
TMEM14B	0.002997	0.0035264	transmembrane protein 14B
TMEM14C	0.000999001	3.11201e-06	transmembrane protein 14C
TMEM159	0.00699301	0.00593447	transmembrane protein 159
TMEM173	0.000999001	8.94277e-05	transmembrane protein 173
TMEM178A	0.000999001	0.000547599	transmembrane protein 178A
TMEM179B	0.002997	0.00453843	transmembrane protein 179B
TMEM18	0.000999001	0.00036797	transmembrane protein 18
TMEM185B	0.004995	0.00167698	transmembrane protein 185B
TMEM186	0.001998	0.0026795	transmembrane protein 186
TMEM187	0.00699301	0.00478037	transmembrane protein 187
TMEM214	0.001998	0.00108656	transmembrane protein 214
TMEM216	0.00799201	0.00816666	transmembrane protein 216
TMEM218	0.000999001	1.374e-05	transmembrane protein 218
TMEM230	0.004995	0.00391619	transmembrane protein 230
TMEM251	0.002997	0.000217193	transmembrane protein 251
TMEM255B	0.001998	0.0013368	transmembrane protein 255B
TMEM258	0.00599401	0.00716426	transmembrane protein 258
TMEM39A	0.003996	0.0019906	transmembrane protein 39A
TMEM41A	0.00999001	0.00770055	transmembrane protein 41A
TMEM5	0.003996	0.00207456	transmembrane protein 5
TMEM50A	0.001998	0.000407814	transmembrane protein 50A
TMEM60	0.000999001	2.48205e-07	transmembrane protein 60
TMEM69	0.004995	0.00317113	transmembrane protein 69
TMEM99	0.001998	0.000909272	transmembrane protein 99
TMOD2	0.000999001	2.67254e-06	tropomodulin 2 (neuronal)
TNFAIP3	0.002997	0.00111988	tumor necrosis factor, alpha-induced protein 3
TNFAIP8	0.000999001	0.000239669	tumor necrosis factor, alpha-induced protein 8
TNFRSF10A	0.004995	0.00118533	tumor necrosis factor receptor superfamily, member 10a
TNFRSF10B	0.002997	0.00103519	tumor necrosis factor receptor superfamily, member 10b
TNFRSF10D	0.00599401	0.00346324	tumor necrosis factor receptor superfamily, member 10d, decoy with truncated death domain
TNFRSF14	0.00899101	0.00567274	tumor necrosis factor receptor superfamily, member 14
TNFRSF1A	0.001998	5.60989e-06	tumor necrosis factor receptor superfamily, member 1A
TNFSF10	0.000999001	0.00389011	tumor necrosis factor (ligand) superfamily, member 10
TNIK	0.001998	0.000710273	TRAF2 and NCK interacting kinase
TNIP1	0.00999001	0.00606881	TNFAIP3 interacting protein 1
TNIP2	0.000999001	0.00021744	TNFAIP3 interacting protein 2
TNKS	0.003996	0.00280118	tankyrase, TRF1-interacting ankyrin-related ADP-ribose polymerase
TNRC6A	0.001998	0.000343529	trinucleotide repeat containing 6A
TNRC6B	0.000999001	0.000275626	trinucleotide repeat containing 6B
TNRC6C	0.000999001	0.00201996	trinucleotide repeat containing 6C
TOMM6	0.003996	0.00289947	translocase of outer mitochondrial membrane 6 homolog (yeast)
TOR3A	0.001998	0.00149091	torsin family 3, member A
TP53	0.000999001	6.72018e-05	tumor protein p53
TP53BP1	0.00999001	0.00969008	tumor protein p53 binding protein 1
TP53I13	0.00999001	0.00881117	tumor protein p53 inducible protein 13
TP53INP1	0.001998	0.00111035	tumor protein p53 inducible nuclear protein 1
TPPP	0.000999001	0.00062305	tubulin polymerization promoting protein
TPT1	0.002997	0.000840893	tumor protein, translationally-controlled 1
TRAM1	0.00699301	0.00614682	translocation associated membrane protein 1
TRAPPC3	0.002997	0.00354508	trafficking protein particle complex 3
TRAPPC4	0.00899101	0.00848714	trafficking protein particle complex 4
TRIAP1	0.002997	0.00309156	TP53 regulated inhibitor of apoptosis 1
TRIM21	0.000999001	3.22608e-05	tripartite motif containing 21
TRIM22	0.001998	0.0012028	tripartite motif containing 22
TRIM23	0.001998	0.00116213	tripartite motif containing 23
TRIM37	0.000999001	2.72603e-05	tripartite motif containing 37
TRIM38	0.000999001	2.97279e-05	tripartite motif containing 38
TRIM39	0.00899101	0.00841842	tripartite motif containing 39
TRIM5	0.000999001	1.59614e-05	tripartite motif containing 5
TRIM9	0.000999001	9.49728e-05	tripartite motif containing 9
TRIOBP	0.00599401	0.00560885	TRIO and F-actin binding protein
TRIP10	0.002997	0.00145854	thyroid hormone receptor interactor 10
TRIP4	0.002997	0.00185517	thyroid hormone receptor interactor 4
TRRAP	0.000999001	0.000334786	transformation/transcription domain-associated protein
TSEN34	0.00699301	0.00371832	TSEN34 tRNA splicing endonuclease subunit
TSG101	0.00799201	0.0072481	tumor susceptibility 101
TSPAN2	0.00899101	0.00449276	tetraspanin 2
TSPYL1	0.001998	0.000388143	TSPY-like 1
TSPYL4	0.001998	0.000606785	TSPY-like 4
TSTA3	0.004995	0.00328659	tissue specific transplantation antigen P35B
TTBK2	0.000999001	0.000250403	tau tubulin kinase 2
TTC21B	0.001998	0.00158816	tetratricopeptide repeat domain 21B
TTC27	0.00999001	0.00754603	tetratricopeptide repeat domain 27
TTI2	0.00799201	0.00679582	TELO2 interacting protein 2
TTLL11	0.00999001	0.00338647	tubulin tyrosine ligase-like family member 11
TTLL7	0.00599401	0.00569967	tubulin tyrosine ligase-like family member 7
TUBB2B	0.004995	0.00350079	tubulin, beta 2B class IIb
TULP4	0.000999001	0.000784275	tubby like protein 4
TVP23B	0.002997	0.00217934	trans-golgi network vesicle protein 23 homolog B (S. cerevisiae)
TXNDC12	0.002997	0.000498236	thioredoxin domain containing 12 (endoplasmic reticulum)
TXNDC9	0.002997	0.00242551	thioredoxin domain containing 9
UBA52	0.00999001	0.005267	ubiquitin A-52 residue ribosomal protein fusion product 1
UBA7	0.00599401	0.00674491	ubiquitin-like modifier activating enzyme 7
UBAC2	0.000999001	0.000433672	UBA domain containing 2
UBE2A	0.000999001	0.000337485	ubiquitin-conjugating enzyme E2A
UBE2D3	0.002997	0.00288885	ubiquitin-conjugating enzyme E2D 3
UBE2E1	0.002997	0.00192173	ubiquitin-conjugating enzyme E2E 1
UBE2L3	0.00699301	0.00746778	ubiquitin-conjugating enzyme E2L 3
UBIAD1	0.000999001	2.27897e-05	UbiA prenyltransferase domain containing 1
UBN2	0.001998	0.000151765	ubinuclein 2
UBR3	0.00999001	0.00998555	ubiquitin protein ligase E3 component n-recognin 3 (putative)
UBR4	0.000999001	0.00129115	ubiquitin protein ligase E3 component n-recognin 4
UEVLD	0.00799201	0.00691624	UEV and lactate/malate dehyrogenase domains
UFC1	0.001998	0.000315044	ubiquitin-fold modifier conjugating enzyme 1
UFD1L	0.000999001	0.000221491	ubiquitin fusion degradation 1 like (yeast)
URM1	0.000999001	3.58907e-06	ubiquitin related modifier 1
USP18	0.000999001	0.000126016	ubiquitin specific peptidase 18
USP39	0.003996	0.0053735	ubiquitin specific peptidase 39
USP45	0.000999001	3.10726e-05	ubiquitin specific peptidase 45
UXT	0.002997	0.00231814	ubiquitously-expressed, prefoldin-like chaperone
VAMP3	0.003996	0.00173144	vesicle-associated membrane protein 3
VAMP5	0.000999001	0.000196796	vesicle-associated membrane protein 5
VAMP8	0.000999001	0.000607422	vesicle-associated membrane protein 8
VANGL1	0.001998	0.000656675	VANGL planar cell polarity protein 1
VASP	0.000999001	0.00142147	vasodilator-stimulated phosphoprotein
VIMP	0.000999001	6.58895e-05	VCP-interacting membrane protein
VKORC1	0.00799201	0.00830387	vitamin K epoxide reductase complex, subunit 1
VN1R1	0.004995	0.0040345	vomeronasal 1 receptor 1
VPS13C	0.004995	0.00559272	vacuolar protein sorting 13 homolog C (S. cerevisiae)
VPS13D	0.000999001	0.000120979	vacuolar protein sorting 13 homolog D (S. cerevisiae)
VPS25	0.000999001	0.000699663	vacuolar protein sorting 25 homolog (S. cerevisiae)
VPS26A	0.00899101	0.0125322	vacuolar protein sorting 26 homolog A (S. pombe)
VPS53	0.002997	0.00501516	vacuolar protein sorting 53 homolog (S. cerevisiae)
VRK2	0.000999001	0.000136259	vaccinia related kinase 2
VWA9	0.000999001	0.000218512	von Willebrand factor A domain containing 9
WASF2	0.00799201	0.00785653	WAS protein family, member 2
WBSCR22	0.002997	0.00253371	Williams Beuren syndrome chromosome region 22
WDFY3	0.000999001	0.000110244	WD repeat and FYVE domain containing 3
WDR1	0.000999001	0.000391208	WD repeat domain 1
WDR17	0.000999001	0.00170194	WD repeat domain 17
WDR47	0.004995	0.00302643	WD repeat domain 47
WDR53	0.00899101	0.00900021	WD repeat domain 53
WDR5B	0.00699301	0.00707826	WD repeat domain 5B
WDR61	0.00899101	0.00828879	WD repeat domain 61
WDR7	0.000999001	4.46238e-06	WD repeat domain 7
WDR83OS	0.000999001	1.59953e-05	WD repeat domain 83 opposite strand
WEE1	0.002997	0.00190482	WEE1 G2 checkpoint kinase
WHSC1L1	0.00599401	0.00478704	Wolf-Hirschhorn syndrome candidate 1-like 1
WIBG	0.004995	0.00531605	within bgcn homolog (Drosophila)
XRCC4	0.002997	0.000904474	X-ray repair complementing defective repair in Chinese hamster cells 4
YBEY	0.00899101	0.0113167	ybeY metallopeptidase (putative)
YBX1	0.000999001	0.000664411	Y box binding protein 1
YBX3	0.000999001	9.98167e-05	Y box binding protein 3
YIPF1	0.003996	0.00485106	Yip1 domain family, member 1
YIPF3	0.001998	0.00159911	Yip1 domain family, member 3
YJEFN3	0.002997	0.00218059	YjeF N-terminal domain containing 3
YWHAH	0.000999001	0.000547301	tyrosine 3-monooxygenase/tryptophan 5-monooxygenase activation protein, eta
ZBTB11	0.00999001	0.0100394	zinc finger and BTB domain containing 11
ZBTB18	0.000999001	0.000697412	zinc finger and BTB domain containing 18
ZBTB20	0.00899101	0.00828862	zinc finger and BTB domain containing 20
ZBTB9	0.00999001	0.00658598	zinc finger and BTB domain containing 9
ZC3H12B	0.000999001	0.00151391	zinc finger CCCH-type containing 12B
ZC3H6	0.000999001	0.00015688	zinc finger CCCH-type containing 6
ZCCHC10	0.001998	0.00119036	zinc finger, CCHC domain containing 10
ZCCHC9	0.000999001	0.000161952	zinc finger, CCHC domain containing 9
ZDHHC11	0.00899101	0.00995552	zinc finger, DHHC-type containing 11
ZDHHC12	0.000999001	0.000510461	zinc finger, DHHC-type containing 12
ZDHHC17	0.00899101	0.00718437	zinc finger, DHHC-type containing 17
ZDHHC21	0.001998	0.00102	zinc finger, DHHC-type containing 21
ZDHHC4	0.004995	0.00140767	zinc finger, DHHC-type containing 4
ZDHHC5	0.002997	0.00197531	zinc finger, DHHC-type containing 5
ZDHHC6	0.002997	0.00356374	zinc finger, DHHC-type containing 6
ZFAND3	0.00699301	0.004627	zinc finger, AN1-type domain 3
ZFHX2	0.000999001	5.79742e-06	zinc finger homeobox 2
ZFP36	0.004995	0.00293144	ZFP36 ring finger protein
ZFYVE20	0.00799201	0.00650483	NA
ZFYVE28	0.00599401	0.00224465	zinc finger, FYVE domain containing 28
ZMYM6NB	0.000999001	7.27726e-07	ZMYM6 neighbor
ZNF138	0.000999001	0.00020187	zinc finger protein 138
ZNF16	0.00999001	0.0151852	zinc finger protein 16
ZNF17	0.002997	0.00216867	zinc finger protein 17
ZNF217	0.004995	0.00126603	zinc finger protein 217
ZNF221	0.003996	0.00368667	zinc finger protein 221
ZNF226	0.004995	0.00582872	zinc finger protein 226
ZNF236	0.004995	0.00200532	zinc finger protein 236
ZNF248	0.00899101	0.0139528	zinc finger protein 248
ZNF25	0.00699301	0.00939605	zinc finger protein 25
ZNF311	0.002997	0.0034077	zinc finger protein 311
ZNF382	0.001998	0.00263129	zinc finger protein 382
ZNF407	0.000999001	0.000290717	zinc finger protein 407
ZNF418	0.000999001	0.00051804	zinc finger protein 418
ZNF445	0.000999001	0.00105341	zinc finger protein 445
ZNF470	0.00999001	0.00803982	zinc finger protein 470
ZNF483	0.000999001	6.1088e-05	zinc finger protein 483
ZNF484	0.002997	0.00140712	zinc finger protein 484
ZNF510	0.004995	0.00226024	zinc finger protein 510
ZNF543	0.00899101	0.00711769	zinc finger protein 543
ZNF573	0.004995	0.00278485	zinc finger protein 573
ZNF595	0.002997	0.00266606	zinc finger protein 595
ZNF609	0.003996	0.00190651	zinc finger protein 609
ZNF638	0.000999001	0.000149793	zinc finger protein 638
ZNF691	0.00699301	0.0130913	zinc finger protein 691
ZNF708	0.002997	0.00183972	zinc finger protein 708
ZNF721	0.000999001	0.000275011	zinc finger protein 721
ZNF780B	0.00699301	0.00803641	zinc finger protein 780B
ZNF782	0.000999001	0.000591652	zinc finger protein 782
ZNF786	0.004995	0.00450937	zinc finger protein 786
ZNF91	0.000999001	3.53704e-05	zinc finger protein 91
ZNRD1	0.000999001	3.08914e-05	zinc ribbon domain containing 1
ZSCAN5A	0.000999001	0.000639936	zinc finger and SCAN domain containing 5A

## Sheet: heart and skeletal muscle
Supplementary Table 3. Genes with high expression divergence between selected cells and tissues, as measured by Phylogenetic ANOVA.
Genes with a phylogeny-adjusted ANOVA P-value, PhyP, ≤ 0.01 were considered differentially expressed. unadjP denotes the unadjusted ANOVA P-value.
gene	PhyP	unadjP	description
ABCB7	0.001998	0.000373195	ATP-binding cassette, sub-family B (MDR/TAP), member 7
ACAP2	0.00999001	0.000734847	ArfGAP with coiled-coil, ankyrin repeat and PH domains 2
ACO2	0.000999001	0.000142213	aconitase 2, mitochondrial
ACTG1	0.001998	0.00033201	actin gamma 1
ACYP2	0.000999001	4.2978e-05	acylphosphatase 2, muscle type
ADAL	0.000999001	0.000132793	adenosine deaminase-like
ADAMTSL5	0.00899101	0.00131228	ADAMTS-like 5
ADAR	0.000999001	0.000121878	adenosine deaminase, RNA-specific
ADCK3	0.002997	0.00086196	aarF domain containing kinase 3
ADPRHL1	0.000999001	5.23822e-10	ADP-ribosylhydrolase like 1
ADSS	0.000999001	1.03848e-06	adenylosuccinate synthase
ADSSL1	0.000999001	7.28176e-06	adenylosuccinate synthase like 1
AFTPH	0.00599401	0.00064278	aftiphilin
AK1	0.000999001	3.6985e-06	adenylate kinase 1
AKTIP	0.002997	0.000328336	AKT interacting protein
ALDOA	0.00699301	0.00108823	aldolase A, fructose-bisphosphate
ALKBH5	0.00899101	0.000679578	AlkB family member 5, RNA demethylase
ALPK3	0.001998	6.29787e-05	alpha-kinase 3
AMZ2	0.00899101	0.00150547	archaelysin family metallopeptidase 2
ANKH	0.00599401	0.000824632	ANKH inorganic pyrophosphate transport regulator
ANKRD23	0.000999001	7.07734e-05	ankyrin repeat domain 23
AP1G2	0.00999001	0.00286656	adaptor-related protein complex 1, gamma 2 subunit
APOO	0.00599401	0.000362563	apolipoprotein O
APOPT1	0.000999001	1.57225e-05	apoptogenic 1, mitochondrial
AQR	0.000999001	1.25864e-05	aquarius intron-binding spliceosomal factor
ARF3	0.00799201	0.00276666	ADP-ribosylation factor 3
ARIH2	0.000999001	2.58446e-05	ariadne RBR E3 ubiquitin protein ligase 2
ARL5B	0.00899101	0.00275546	ADP-ribosylation factor-like 5B
ARL6IP1	0.002997	0.000753842	ADP-ribosylation factor-like 6 interacting protein 1
ART3	0.000999001	1.01339e-05	ADP-ribosyltransferase 3
ASB14	0.000999001	7.3422e-05	ankyrin repeat and SOCS box containing 14
ASB8	0.000999001	4.32129e-06	ankyrin repeat and SOCS box containing 8
ATF6	0.002997	0.000320774	activating transcription factor 6
ATG9A	0.004995	0.000652763	autophagy related 9A
ATP11B	0.00899101	0.00242307	ATPase, class VI, type 11B
ATP2A2	0.000999001	2.06287e-05	ATPase, Ca++ transporting, cardiac muscle, slow twitch 2
ATP5H	0.00699301	0.00128601	ATP synthase, H+ transporting, mitochondrial Fo complex, subunit d
ATP5O	0.004995	0.000325844	ATP synthase, H+ transporting, mitochondrial F1 complex, O subunit
ATP5SL	0.000999001	0.000441851	ATP5S-like
ATP6AP2	0.00799201	0.00120507	ATPase, H+ transporting, lysosomal accessory protein 2
ATPAF1	0.001998	0.000333301	ATP synthase mitochondrial F1 complex assembly factor 1
AUNIP	0.00799201	0.000996872	aurora kinase A and ninein interacting protein
AVL9	0.00699301	0.00294301	AVL9 homolog (S. cerevisiase)
BABAM1	0.00999001	0.00217834	BRISC and BRCA1 A complex member 1
BLCAP	0.003996	0.00116871	bladder cancer associated protein
BRF2	0.003996	0.000285438	BRF2, RNA polymerase III transcription initiation factor 50 kDa subunit
BRWD3	0.001998	0.000175976	bromodomain and WD repeat domain containing 3
BTAF1	0.00599401	0.00153098	BTAF1 RNA polymerase II, B-TFIID transcription factor-associated, 170kDa
BTBD1	0.000999001	3.22196e-06	BTB (POZ) domain containing 1
BZW2	0.000999001	0.000161548	basic leucine zipper and W2 domains 2
C14orf159	0.000999001	6.91464e-05	chromosome 14 open reading frame 159
C14orf2	0.00799201	0.00112197	chromosome 14 open reading frame 2
C15orf52	0.00799201	0.00254333	chromosome 15 open reading frame 52
C19orf47	0.000999001	5.392e-06	chromosome 19 open reading frame 47
C19orf70	0.000999001	6.75089e-06	chromosome 19 open reading frame 70
C22orf39	0.001998	0.000193664	chromosome 22 open reading frame 39
C2orf43	0.00699301	0.00122377	chromosome 2 open reading frame 43
C3orf18	0.00999001	0.00104415	chromosome 3 open reading frame 18
C4orf29	0.00799201	0.00130702	chromosome 4 open reading frame 29
C6orf106	0.000999001	0.000413599	chromosome 6 open reading frame 106
CAND2	0.000999001	2.42939e-05	cullin-associated and neddylation-dissociated 2 (putative)
CCDC127	0.00699301	0.000883573	coiled-coil domain containing 127
CCDC28B	0.001998	0.000331142	coiled-coil domain containing 28B
CCDC43	0.00899101	0.00132759	coiled-coil domain containing 43
CDC7	0.00899101	0.0023244	cell division cycle 7
CDK16	0.00799201	0.00226298	cyclin-dependent kinase 16
CDKN2AIPNL	0.004995	0.000644132	CDKN2A interacting protein N-terminal like
CEP85	0.003996	0.000354403	centrosomal protein 85kDa
CEPT1	0.003996	0.000517292	choline/ethanolamine phosphotransferase 1
CFL2	0.00599401	0.00153854	cofilin 2 (muscle)
CHCHD3	0.000999001	4.0918e-06	coiled-coil-helix-coiled-coil-helix domain containing 3
CIPC	0.003996	0.00134666	CLOCK-interacting pacemaker
CISD1	0.002997	0.000678019	CDGSH iron sulfur domain 1
CKMT2	0.000999001	3.57595e-05	creatine kinase, mitochondrial 2 (sarcomeric)
CMC4	0.00899101	0.00152691	C-x(9)-C motif containing 4
CMYA5	0.00599401	0.000468091	cardiomyopathy associated 5
CNOT6L	0.000999001	3.27797e-05	CCR4-NOT transcription complex, subunit 6-like
COA1	0.000999001	1.27143e-06	cytochrome c oxidase assembly factor 1 homolog (S. cerevisiae)
COLQ	0.001998	0.000159763	collagen-like tail subunit (single strand of homotrimer) of asymmetric acetylcholinesterase
COMMD1	0.001998	0.000143546	copper metabolism (Murr1) domain containing 1
COPS4	0.00699301	0.00211513	COP9 signalosome subunit 4
COPS5	0.000999001	0.000144929	COP9 signalosome subunit 5
COPS8	0.00799201	0.00192789	COP9 signalosome subunit 8
COQ10A	0.000999001	8.02626e-07	coenzyme Q10 homolog A (S. cerevisiae)
COQ3	0.000999001	0.000195066	coenzyme Q3 methyltransferase
COQ6	0.00699301	0.00126716	coenzyme Q6 monooxygenase
COQ7	0.000999001	1.62739e-05	coenzyme Q7 homolog, ubiquinone (yeast)
COQ9	0.00799201	0.000777211	coenzyme Q9
CORO6	0.00899101	0.00239261	coronin 6
COX10	0.000999001	3.50537e-05	COX10 heme A:farnesyltransferase cytochrome c oxidase assembly factor
COX14	0.004995	0.000619227	COX14 cytochrome c oxidase assembly factor
COX6C	0.00999001	0.00270464	cytochrome c oxidase subunit VIc
COX7A1	0.000999001	1.20755e-05	cytochrome c oxidase subunit VIIa polypeptide 1 (muscle)
COX7B	0.00999001	0.00179411	cytochrome c oxidase subunit VIIb
CPT1B	0.001998	8.99811e-05	carnitine palmitoyltransferase 1B (muscle)
CRADD	0.00599401	0.00123493	CASP2 and RIPK1 domain containing adaptor with death domain
CRY2	0.004995	0.0017392	cryptochrome circadian clock 2
CS	0.003996	0.000475701	citrate synthase
CUEDC2	0.003996	0.000209592	CUE domain containing 2
CUL4A	0.000999001	1.02161e-05	cullin 4A
CUTC	0.003996	8.54119e-05	cutC copper transporter
CYB5R1	0.003996	0.000582438	cytochrome b5 reductase 1
CYC1	0.000999001	0.000111287	cytochrome c-1
DCAF6	0.000999001	2.47975e-05	DDB1 and CUL4 associated factor 6
DCUN1D2	0.000999001	1.63103e-07	DCN1, defective in cullin neddylation 1, domain containing 2
DLAT	0.003996	0.000159109	dihydrolipoamide S-acetyltransferase
DNAJA3	0.00899101	0.00149351	DnaJ (Hsp40) homolog, subfamily A, member 3
DNAJA4	0.00899101	0.00130488	DnaJ (Hsp40) homolog, subfamily A, member 4
DNAJB14	0.00899101	0.00319394	DnaJ (Hsp40) homolog, subfamily B, member 14
DNAJC19	0.002997	0.000496439	DnaJ (Hsp40) homolog, subfamily C, member 19
DNAJC24	0.00799201	0.00169257	DnaJ (Hsp40) homolog, subfamily C, member 24
DPY19L3	0.00599401	0.000884802	dpy-19-like 3 (C. elegans)
DUSP3	0.001998	5.88514e-05	dual specificity phosphatase 3
DYNC1LI1	0.002997	0.00053465	dynein, cytoplasmic 1, light intermediate chain 1
DYRK1B	0.000999001	0.000322051	dual-specificity tyrosine-(Y)-phosphorylation regulated kinase 1B
ECSIT	0.000999001	2.19491e-05	ECSIT signalling integrator
EDEM1	0.00899101	0.00239125	ER degradation enhancer, mannosidase alpha-like 1
EEF1A1	0.00699301	0.00117254	eukaryotic translation elongation factor 1 alpha 1
EFCAB2	0.003996	0.000279515	EF-hand calcium binding domain 2
EGLN1	0.00899101	0.00188267	egl-9 family hypoxia-inducible factor 1
EIF2B3	0.00599401	0.000548203	eukaryotic translation initiation factor 2B, subunit 3 gamma, 58kDa
ELP5	0.00699301	0.000463054	elongator acetyltransferase complex subunit 5
EML4	0.000999001	4.20393e-05	echinoderm microtubule associated protein like 4
ENDOG	0.00599401	0.000668954	endonuclease G
ENO1	0.001998	0.00056697	enolase 1, (alpha)
ENO3	0.000999001	3.63038e-05	enolase 3 (beta, muscle)
EPM2A	0.000999001	2.18534e-05	epilepsy, progressive myoclonus type 2A, Lafora disease (laforin)
EPS15L1	0.00699301	0.00125471	epidermal growth factor receptor pathway substrate 15-like 1
ETNK1	0.00699301	0.00211681	ethanolamine kinase 1
FABP3	0.000999001	8.65915e-05	fatty acid binding protein 3, muscle and heart
FAM122A	0.000999001	0.000282259	family with sequence similarity 122A
FAM126B	0.00699301	0.00204635	family with sequence similarity 126, member B
FAM208A	0.001998	0.000257527	family with sequence similarity 208, member A
FAM210A	0.004995	0.000980034	family with sequence similarity 210, member A
FAM220A	0.004995	0.000846387	family with sequence similarity 220, member A
FAM91A1	0.000999001	4.5693e-06	family with sequence similarity 91, member A1
FAM96B	0.00599401	0.000866042	family with sequence similarity 96, member B
FBXL17	0.00899101	0.0019742	F-box and leucine-rich repeat protein 17
FBXW4	0.00999001	0.00308852	F-box and WD repeat domain containing 4
FEM1A	0.000999001	2.68576e-05	fem-1 homolog a (C. elegans)
FIS1	0.000999001	0.000288788	fission 1 (mitochondrial outer membrane) homolog (S. cerevisiae)
FITM2	0.00899101	0.000801028	fat storage-inducing transmembrane protein 2
FKBP3	0.004995	0.00105197	FK506 binding protein 3, 25kDa
FUNDC2	0.000999001	1.81944e-05	FUN14 domain containing 2
FXR1	0.001998	0.00043716	fragile X mental retardation, autosomal homolog 1
FXR2	0.000999001	9.79401e-07	fragile X mental retardation, autosomal homolog 2
FYCO1	0.002997	0.0001322	FYVE and coiled-coil domain containing 1
G2E3	0.00599401	0.00222532	G2/M-phase specific E3 ubiquitin protein ligase
GALNT3	0.00699301	0.00184176	polypeptide N-acetylgalactosaminyltransferase 3
GBA	0.00999001	0.00149639	glucosidase, beta, acid
GBAS	0.001998	4.46996e-05	glioblastoma amplified sequence
GIN1	0.001998	0.000881869	gypsy retrotransposon integrase 1
GMCL1	0.002997	0.00131417	germ cell-less, spermatogenesis associated 1
GMPR	0.000999001	2.14874e-05	guanosine monophosphate reductase
GNAI3	0.00799201	0.0020577	guanine nucleotide binding protein (G protein), alpha inhibiting activity polypeptide 3
GNAQ	0.00599401	0.000862743	guanine nucleotide binding protein (G protein), q polypeptide
GNPAT	0.00699301	0.000757801	glyceronephosphate O-acyltransferase
GOT2	0.00899101	0.0011556	glutamic-oxaloacetic transaminase 2, mitochondrial
GTF3A	0.004995	0.00165756	general transcription factor IIIA
GXYLT1	0.00699301	0.00121176	glucoside xylosyltransferase 1
GYS1	0.000999001	6.06257e-06	glycogen synthase 1 (muscle)
HADHB	0.003996	0.000362107	hydroxyacyl-CoA dehydrogenase/3-ketoacyl-CoA thiolase/enoyl-CoA hydratase (trifunctional protein), beta subunit
HAX1	0.001998	0.000153552	HCLS1 associated protein X-1
HCCS	0.004995	0.000990837	holocytochrome c synthase
HCFC1R1	0.00599401	0.00042009	host cell factor C1 regulator 1 (XPO1 dependent)
HELLS	0.00599401	0.00139304	helicase, lymphoid-specific
HIF1AN	0.000999001	6.2536e-05	hypoxia inducible factor 1, alpha subunit inhibitor
HINT3	0.004995	0.00171425	histidine triad nucleotide binding protein 3
HPS3	0.00699301	0.00153033	Hermansky-Pudlak syndrome 3
HPSE	0.00799201	0.00253321	heparanase
HRC	0.000999001	5.49034e-06	histidine rich calcium binding protein
HSF2	0.00799201	0.00170159	heat shock transcription factor 2
ICT1	0.002997	0.000714333	immature colon carcinoma transcript 1
IDH3A	0.00899101	0.00117518	isocitrate dehydrogenase 3 (NAD+) alpha
IDH3B	0.00899101	0.00267564	isocitrate dehydrogenase 3 (NAD+) beta
IDI2	0.000999001	5.45297e-05	isopentenyl-diphosphate delta isomerase 2
IMMP1L	0.00599401	0.00113938	IMP1 inner mitochondrial membrane peptidase-like (S. cerevisiae)
IMMT	0.00799201	0.00188029	inner membrane protein, mitochondrial
INPP5A	0.00799201	0.00182316	inositol polyphosphate-5-phosphatase, 40kDa
INTS10	0.004995	0.000490129	integrator complex subunit 10
IPMK	0.00799201	0.00381201	inositol polyphosphate multikinase
IPO13	0.00799201	0.00228476	importin 13
ITGB1BP2	0.003996	0.000431732	integrin beta 1 binding protein (melusin) 2
KEAP1	0.00599401	0.00112401	kelch-like ECH-associated protein 1
KIAA1033	0.00599401	0.00131595	KIAA1033
KIF1C	0.00899101	0.00235257	kinesin family member 1C
KLHDC3	0.000999001	0.000207628	kelch domain containing 3
KLHL41	0.000999001	3.35245e-05	kelch-like family member 41
KPNA4	0.004995	0.00120533	karyopherin alpha 4 (importin alpha 3)
LATS1	0.001998	0.000403331	large tumor suppressor kinase 1
LIAS	0.00599401	0.000981111	lipoic acid synthetase
LIN7B	0.003996	0.00139795	lin-7 homolog B (C. elegans)
LRRC20	0.000999001	1.01382e-05	leucine rich repeat containing 20
LRRC39	0.000999001	4.04321e-10	leucine rich repeat containing 39
LRRC47	0.003996	0.000879289	leucine rich repeat containing 47
LRRFIP2	0.004995	0.00131303	leucine rich repeat (in FLII) interacting protein 2
LSMEM1	0.001998	0.000276629	leucine-rich single-pass membrane protein 1
LYRM7	0.00999001	0.00218345	LYR motif containing 7
MAF1	0.004995	0.000675226	MAF1 homolog (S. cerevisiae)
MAN2A1	0.002997	0.000988531	mannosidase, alpha, class 2A, member 1
MAP3K2	0.004995	0.000514904	mitogen-activated protein kinase kinase kinase 2
MAPK12	0.004995	0.00164792	mitogen-activated protein kinase 12
MCM9	0.00599401	0.00148054	minichromosome maintenance complex component 9
MCTP2	0.001998	3.61126e-05	multiple C2 domains, transmembrane 2
MDH1	0.00699301	0.00132169	malate dehydrogenase 1, NAD (soluble)
MDH2	0.00899101	0.00112039	malate dehydrogenase 2, NAD (mitochondrial)
MECR	0.000999001	0.000108608	mitochondrial trans-2-enoyl-CoA reductase
MFN2	0.000999001	1.05073e-06	mitofusin 2
MGST3	0.00599401	0.00167532	microsomal glutathione S-transferase 3
MLF1	0.001998	5.97686e-05	myeloid leukemia factor 1
MLH1	0.00699301	0.000922691	mutL homolog 1
MLYCD	0.000999001	0.000133962	malonyl-CoA decarboxylase
MPC1	0.003996	0.00106869	mitochondrial pyruvate carrier 1
MRE11A	0.00999001	0.00346387	MRE11 meiotic recombination 11 homolog A (S. cerevisiae)
MRPL15	0.002997	0.000763128	mitochondrial ribosomal protein L15
MRPL21	0.00799201	0.00229105	mitochondrial ribosomal protein L21
MRPL38	0.004995	0.000503016	mitochondrial ribosomal protein L38
MRPL46	0.00699301	0.00113985	mitochondrial ribosomal protein L46
MRPS23	0.004995	0.000565797	mitochondrial ribosomal protein S23
MRPS25	0.004995	0.000518517	mitochondrial ribosomal protein S25
MRPS7	0.000999001	9.7954e-06	mitochondrial ribosomal protein S7
MRPS9	0.000999001	0.000209985	mitochondrial ribosomal protein S9
MRS2	0.000999001	1.01966e-05	MRS2 magnesium transporter
MSRB2	0.003996	0.000865311	methionine sulfoxide reductase B2
MSS51	0.001998	5.00306e-05	MSS51 mitochondrial translational activator
MTFR1L	0.002997	0.000141811	mitochondrial fission regulator 1-like
MTRF1L	0.003996	0.000336648	mitochondrial translational release factor 1-like
MYH7B	0.000999001	1.93904e-06	myosin, heavy chain 7B, cardiac muscle, beta
MYL6B	0.004995	0.000631549	myosin, light chain 6B, alkali, smooth muscle and non-muscle
MYO18A	0.00599401	0.00204345	myosin XVIIIA
MYOM1	0.000999001	1.76334e-05	myomesin 1
MYOM2	0.000999001	5.93497e-07	myomesin 2
MYOT	0.001998	6.95983e-05	myotilin
N4BP2	0.004995	0.000395425	NEDD4 binding protein 2
NDUFA10	0.002997	0.00093317	NADH dehydrogenase (ubiquinone) 1 alpha subcomplex, 10, 42kDa
NDUFA12	0.003996	0.000190109	NADH dehydrogenase (ubiquinone) 1 alpha subcomplex, 12
NDUFA13	0.004995	0.000284072	NADH dehydrogenase (ubiquinone) 1 alpha subcomplex, 13
NDUFA4	0.000999001	2.39459e-05	NDUFA4, mitochondrial complex associated
NDUFA6	0.001998	6.16708e-05	NADH dehydrogenase (ubiquinone) 1 alpha subcomplex, 6, 14kDa
NDUFA7	0.000999001	0.000128056	NADH dehydrogenase (ubiquinone) 1 alpha subcomplex, 7, 14.5kDa
NDUFA8	0.001998	0.000338218	NADH dehydrogenase (ubiquinone) 1 alpha subcomplex, 8, 19kDa
NDUFAB1	0.002997	0.000278245	NADH dehydrogenase (ubiquinone) 1, alpha/beta subcomplex, 1, 8kDa
NDUFAF4	0.000999001	0.000338109	NADH dehydrogenase (ubiquinone) complex I, assembly factor 4
NDUFAF5	0.00599401	0.000910856	NADH dehydrogenase (ubiquinone) complex I, assembly factor 5
NDUFB10	0.000999001	4.81186e-05	NADH dehydrogenase (ubiquinone) 1 beta subcomplex, 10, 22kDa
NDUFB11	0.001998	0.000360457	NADH dehydrogenase (ubiquinone) 1 beta subcomplex, 11, 17.3kDa
NDUFB2	0.001998	0.000246971	NADH dehydrogenase (ubiquinone) 1 beta subcomplex, 2, 8kDa
NDUFB3	0.00899101	0.00248023	NADH dehydrogenase (ubiquinone) 1 beta subcomplex, 3, 12kDa
NDUFB4	0.002997	0.000275885	NADH dehydrogenase (ubiquinone) 1 beta subcomplex, 4, 15kDa
NDUFB6	0.000999001	0.000135978	NADH dehydrogenase (ubiquinone) 1 beta subcomplex, 6, 17kDa
NDUFB7	0.00599401	0.00120006	NADH dehydrogenase (ubiquinone) 1 beta subcomplex, 7, 18kDa
NDUFB8	0.00599401	0.000469503	NADH dehydrogenase (ubiquinone) 1 beta subcomplex, 8, 19kDa
NDUFB9	0.002997	0.000592442	NADH dehydrogenase (ubiquinone) 1 beta subcomplex, 9, 22kDa
NDUFS1	0.00799201	0.00113661	NADH dehydrogenase (ubiquinone) Fe-S protein 1, 75kDa (NADH-coenzyme Q reductase)
NDUFS2	0.00599401	0.000460586	NADH dehydrogenase (ubiquinone) Fe-S protein 2, 49kDa (NADH-coenzyme Q reductase)
NDUFS3	0.003996	0.000587339	NADH dehydrogenase (ubiquinone) Fe-S protein 3, 30kDa (NADH-coenzyme Q reductase)
NDUFS4	0.001998	6.06211e-05	NADH dehydrogenase (ubiquinone) Fe-S protein 4, 18kDa (NADH-coenzyme Q reductase)
NDUFS8	0.003996	0.001182	NADH dehydrogenase (ubiquinone) Fe-S protein 8, 23kDa (NADH-coenzyme Q reductase)
NDUFV1	0.000999001	2.13651e-05	NADH dehydrogenase (ubiquinone) flavoprotein 1, 51kDa
NDUFV2	0.00699301	0.00140952	NADH dehydrogenase (ubiquinone) flavoprotein 2, 24kDa
NDUFV3	0.002997	0.000216046	NADH dehydrogenase (ubiquinone) flavoprotein 3, 10kDa
NEB	0.002997	0.00032534	nebulin
NFU1	0.002997	0.000342894	NFU1 iron-sulfur cluster scaffold
NIPBL	0.003996	0.0011048	Nipped-B homolog (Drosophila)
NIPSNAP3B	0.004995	0.000545976	nipsnap homolog 3B (C. elegans)
NKAPL	0.000999001	5.04399e-05	NFKB activating protein-like
NNT	0.000999001	0.000141995	nicotinamide nucleotide transhydrogenase
NR1D1	0.00799201	0.00202754	nuclear receptor subfamily 1, group D, member 1
NTMT1	0.003996	0.000576128	N-terminal Xaa-Pro-Lys N-methyltransferase 1
NUDT5	0.000999001	0.000327464	nudix (nucleoside diphosphate linked moiety X)-type motif 5
NUP50	0.000999001	0.000224091	nucleoporin 50kDa
OBSCN	0.001998	7.42838e-05	obscurin, cytoskeletal calmodulin and titin-interacting RhoGEF
OGDH	0.003996	0.00033895	oxoglutarate (alpha-ketoglutarate) dehydrogenase (lipoamide)
PACSIN3	0.00999001	0.00242678	protein kinase C and casein kinase substrate in neurons 3
PAN3	0.003996	0.000402682	PAN3 poly(A) specific ribonuclease subunit
PANK4	0.00799201	0.00162322	pantothenate kinase 4
PARK2	0.003996	0.000463969	parkin RBR E3 ubiquitin protein ligase
PARVB	0.00999001	0.00242958	parvin, beta
PCBP4	0.00599401	0.00188729	poly(rC) binding protein 4
PCMT1	0.000999001	0.000104907	protein-L-isoaspartate (D-aspartate) O-methyltransferase
PDE4DIP	0.004995	0.000795128	phosphodiesterase 4D interacting protein
PDHA1	0.004995	0.00119329	pyruvate dehydrogenase (lipoamide) alpha 1
PDHB	0.00699301	0.000337606	pyruvate dehydrogenase (lipoamide) beta
PDHX	0.000999001	3.10843e-06	pyruvate dehydrogenase complex, component X
PDLIM5	0.002997	0.00027415	PDZ and LIM domain 5
PDS5A	0.004995	0.000951584	PDS5 cohesin associated factor A
PET112	0.004995	0.000428291	NA
PFDN1	0.003996	0.000872237	prefoldin subunit 1
PFKM	0.001998	0.000139093	phosphofructokinase, muscle
PGAM2	0.000999001	1.83827e-06	phosphoglycerate mutase 2 (muscle)
PHKG1	0.003996	0.000108469	phosphorylase kinase, gamma 1 (muscle)
PHPT1	0.003996	0.000260487	phosphohistidine phosphatase 1
PIGG	0.00899101	0.00393505	phosphatidylinositol glycan anchor biosynthesis, class G
PKIA	0.001998	0.000170419	protein kinase (cAMP-dependent, catalytic) inhibitor alpha
PKN2	0.00599401	0.00128381	protein kinase N2
POPDC2	0.00699301	0.00163453	popeye domain containing 2
PPM1J	0.003996	0.000396766	protein phosphatase, Mg2+/Mn2+ dependent, 1J
PPP1R3F	0.00899101	0.00182516	protein phosphatase 1, regulatory subunit 3F
PPP3CC	0.003996	0.00104172	protein phosphatase 3, catalytic subunit, gamma isozyme
PRADC1	0.001998	2.29501e-05	protease-associated domain containing 1
PRKACA	0.00899101	0.00259855	protein kinase, cAMP-dependent, catalytic, alpha
PRKRA	0.00699301	0.00187122	protein kinase, interferon-inducible double stranded RNA dependent activator
PROB1	0.000999001	1.8761e-06	proline-rich basic protein 1
PRPS2	0.000999001	2.45662e-06	phosphoribosyl pyrophosphate synthetase 2
PRR14L	0.00999001	0.00280746	proline rich 14-like
PSMB6	0.00899101	0.00245627	proteasome (prosome, macropain) subunit, beta type, 6
PTBP3	0.002997	0.000357572	polypyrimidine tract binding protein 3
PTCD2	0.00699301	0.00136724	pentatricopeptide repeat domain 2
PTCD3	0.000999001	0.000381291	pentatricopeptide repeat domain 3
PTGES2	0.00999001	0.00152636	prostaglandin E synthase 2
PTP4A3	0.001998	9.58372e-05	protein tyrosine phosphatase type IVA, member 3
PTPN2	0.00799201	0.00155633	protein tyrosine phosphatase, non-receptor type 2
PYGM	0.00599401	0.000946221	phosphorylase, glycogen, muscle
QRSL1	0.004995	0.0021337	glutaminyl-tRNA synthase (glutamine-hydrolyzing)-like 1
R3HCC1	0.00999001	0.00276561	R3H domain and coiled-coil containing 1
RAB12	0.000999001	1.39682e-05	RAB12, member RAS oncogene family
RAD18	0.004995	0.000894004	RAD18 E3 ubiquitin protein ligase
RAD23A	0.000999001	2.34889e-05	RAD23 homolog A (S. cerevisiae)
RAF1	0.00999001	0.00145879	Raf-1 proto-oncogene, serine/threonine kinase
RASA2	0.00999001	0.00130705	RAS p21 protein activator 2
RBBP8	0.004995	0.000693224	retinoblastoma binding protein 8
RBM20	0.000999001	2.47144e-05	RNA binding motif protein 20
RCC2	0.00599401	0.00119506	regulator of chromosome condensation 2
RCHY1	0.00699301	0.00372365	ring finger and CHY zinc finger domain containing 1, E3 ubiquitin protein ligase
REL	0.00699301	0.00157686	v-rel avian reticuloendotheliosis viral oncogene homolog
RHOQ	0.00699301	0.000909208	ras homolog family member Q
RILPL1	0.000999001	5.99451e-05	Rab interacting lysosomal protein-like 1
RNF115	0.003996	0.000467067	ring finger protein 115
RNF123	0.00699301	0.00156652	ring finger protein 123
RPE	0.00699301	0.000949112	ribulose-5-phosphate-3-epimerase
RPP14	0.00599401	0.0019277	ribonuclease P/MRP 14kDa subunit
RPP25L	0.003996	0.000166769	ribonuclease P/MRP 25kDa subunit-like
RPUSD4	0.001998	0.000289093	RNA pseudouridylate synthase domain containing 4
RRAD	0.000999001	0.000307721	Ras-related associated with diabetes
RTN2	0.003996	0.00182956	reticulon 2
S100A1	0.00699301	0.000662919	S100 calcium binding protein A1
SAMD4A	0.00699301	0.00130657	sterile alpha motif domain containing 4A
SAMM50	0.004995	0.000569357	SAMM50 sorting and assembly machinery component
SCN1B	0.003996	0.000478163	sodium channel, voltage gated, type I beta subunit
SDHA	0.001998	0.000436088	succinate dehydrogenase complex, subunit A, flavoprotein (Fp)
SDHB	0.00599401	0.00176806	succinate dehydrogenase complex, subunit B, iron sulfur (Ip)
SEC23B	0.001998	0.000228261	Sec23 homolog B (S. cerevisiae)
SEC24A	0.00599401	0.00110298	SEC24 family member A
SEMA6C	0.000999001	9.05662e-06	sema domain, transmembrane domain (TM), and cytoplasmic domain, (semaphorin) 6C
SERP1	0.00699301	0.00107539	stress-associated endoplasmic reticulum protein 1
SESN3	0.00599401	0.00181929	sestrin 3
SH3BGR	0.000999001	3.02465e-06	SH3 domain binding glutamate-rich protein
SHISA4	0.001998	0.000228448	shisa family member 4
SIPA1L1	0.001998	0.000420439	signal-induced proliferation-associated 1 like 1
SIRT2	0.000999001	0.000439856	sirtuin 2
SIRT3	0.001998	0.000399532	sirtuin 3
SIRT5	0.000999001	5.50005e-05	sirtuin 5
SLC10A7	0.001998	0.000326297	solute carrier family 10, member 7
SLC25A11	0.000999001	2.84415e-08	solute carrier family 25 (mitochondrial carrier; oxoglutarate carrier), member 11
SLC25A12	0.003996	0.000696369	solute carrier family 25 (aspartate/glutamate carrier), member 12
SLC25A26	0.00999001	0.00237309	solute carrier family 25 (S-adenosylmethionine carrier), member 26
SLC25A30	0.002997	0.000563773	solute carrier family 25, member 30
SLC25A4	0.001998	0.000506224	solute carrier family 25 (mitochondrial carrier; adenine nucleotide translocator), member 4
SLC29A2	0.00599401	0.00141445	solute carrier family 29 (equilibrative nucleoside transporter), member 2
SLC30A7	0.001998	0.000283002	solute carrier family 30 (zinc transporter), member 7
SLC41A1	0.00999001	0.000697176	solute carrier family 41 (magnesium transporter), member 1
SMIM11	0.003996	0.000437692	small integral membrane protein 11
SMIM20	0.00599401	0.00114418	small integral membrane protein 20
SMYD2	0.000999001	1.11806e-06	SET and MYND domain containing 2
SNAPC5	0.004995	0.0012564	small nuclear RNA activating complex, polypeptide 5, 19kDa
SNAPIN	0.001998	6.5233e-05	SNAP-associated protein
SNRNP25	0.003996	0.000125801	small nuclear ribonucleoprotein 25kDa (U11/U12)
SNRNP27	0.001998	0.000630987	small nuclear ribonucleoprotein 27kDa (U4/U6.U5)
SNRNP35	0.003996	0.00107379	small nuclear ribonucleoprotein 35kDa (U11/U12)
SNTA1	0.00799201	0.00146502	syntrophin, alpha 1
SPAG7	0.000999001	8.57537e-06	sperm associated antigen 7
SPHAR	0.002997	0.00052584	S-phase response (cyclin related)
SPICE1	0.003996	0.000369204	spindle and centriole associated protein 1
SPTLC2	0.00699301	0.00157552	serine palmitoyltransferase, long chain base subunit 2
SRC	0.002997	0.00062436	SRC proto-oncogene, non-receptor tyrosine kinase
SRPK3	0.001998	4.90021e-05	SRSF protein kinase 3
ST3GAL3	0.000999001	3.48008e-05	ST3 beta-galactoside alpha-2,3-sialyltransferase 3
STAU2	0.00599401	0.000722844	staufen double-stranded RNA binding protein 2
SUCLA2	0.00999001	0.00207906	succinate-CoA ligase, ADP-forming, beta subunit
SUMF2	0.00699301	0.00168247	sulfatase modifying factor 2
TAF2	0.00599401	0.00145681	TAF2 RNA polymerase II, TATA box binding protein (TBP)-associated factor, 150kDa
TARSL2	0.003996	0.000213492	threonyl-tRNA synthetase-like 2
TATDN3	0.000999001	0.000201717	TatD DNase domain containing 3
THAP4	0.001998	6.99037e-05	THAP domain containing 4
TIAF1	0.00899101	0.000661664	TGFB1-induced anti-apoptotic factor 1
TIMM21	0.001998	4.33929e-05	translocase of inner mitochondrial membrane 21 homolog (yeast)
TIMM44	0.000999001	4.2292e-07	translocase of inner mitochondrial membrane 44 homolog (yeast)
TIMM50	0.001998	0.000143393	translocase of inner mitochondrial membrane 50 homolog (S. cerevisiae)
TIMMDC1	0.00899101	0.00164937	translocase of inner mitochondrial membrane domain containing 1
TKT	0.00999001	0.00144485	transketolase
TMEM126A	0.000999001	4.24073e-05	transmembrane protein 126A
TMEM143	0.000999001	8.29515e-06	transmembrane protein 143
TMEM182	0.000999001	1.57937e-08	transmembrane protein 182
TMEM194A	0.00699301	0.00109102	transmembrane protein 194A
TMEM260	0.002997	0.000241207	transmembrane protein 260
TMEM261	0.000999001	0.000136391	transmembrane protein 261
TMEM38A	0.003996	0.000450826	transmembrane protein 38A
TMEM65	0.00799201	0.00167989	transmembrane protein 65
TMEM87B	0.00799201	0.00112413	transmembrane protein 87B
TMLHE	0.000999001	0.000534365	trimethyllysine hydroxylase, epsilon
TMX1	0.00599401	0.00133028	thioredoxin-related transmembrane protein 1
TP53INP2	0.00599401	0.0016345	tumor protein p53 inducible nuclear protein 2
TRAF4	0.002997	0.000219462	TNF receptor-associated factor 4
TRAK1	0.003996	0.000708387	trafficking protein, kinesin binding 1
TRAP1	0.00799201	0.00179145	TNF receptor-associated protein 1
TRIM4	0.00799201	0.00111913	tripartite motif containing 4
TRIM45	0.00799201	0.000985239	tripartite motif containing 45
TRIM69	0.00599401	0.00080029	tripartite motif containing 69
TRMT13	0.004995	0.000865232	tRNA methyltransferase 13 homolog (S. cerevisiae)
TRPT1	0.003996	0.000318251	tRNA phosphotransferase 1
TTC39B	0.00699301	0.000962144	tetratricopeptide repeat domain 39B
TTN	0.000999001	1.74702e-06	titin
TUBA8	0.002997	3.2314e-05	tubulin, alpha 8
TWF1	0.00999001	0.00250664	twinfilin actin-binding protein 1
TXLNB	0.000999001	3.08493e-06	taxilin beta
UBAC1	0.003996	0.000493242	UBA domain containing 1
UBE2D4	0.001998	6.28124e-06	ubiquitin-conjugating enzyme E2D 4 (putative)
UBE2G1	0.003996	0.00162916	ubiquitin-conjugating enzyme E2G 1
UBE2M	0.00899101	0.00174306	ubiquitin-conjugating enzyme E2M
UBL4A	0.00799201	0.00143599	ubiquitin-like 4A
UBL7	0.003996	0.000763241	ubiquitin-like 7
UQCC1	0.000999001	8.9888e-05	ubiquinol-cytochrome c reductase complex assembly factor 1
UQCC2	0.000999001	3.40949e-05	ubiquinol-cytochrome c reductase complex assembly factor 2
UQCR10	0.00599401	0.000408363	ubiquinol-cytochrome c reductase, complex III subunit X
UQCRB	0.001998	0.000486084	ubiquinol-cytochrome c reductase binding protein
UQCRC1	0.001998	0.000279115	ubiquinol-cytochrome c reductase core protein I
UQCRC2	0.00899101	0.0014275	ubiquinol-cytochrome c reductase core protein II
UQCRFS1	0.00599401	0.000985817	ubiquinol-cytochrome c reductase, Rieske iron-sulfur polypeptide 1
UROS	0.00999001	0.00336438	uroporphyrinogen III synthase
USP13	0.000999001	7.08485e-06	ubiquitin specific peptidase 13 (isopeptidase T-3)
USP28	0.000999001	4.02773e-06	ubiquitin specific peptidase 28
VBP1	0.000999001	0.000220414	von Hippel-Lindau binding protein 1
VDAC1	0.00599401	0.00105807	voltage-dependent anion channel 1
VDAC3	0.000999001	3.42313e-06	voltage-dependent anion channel 3
WBSCR16	0.00599401	0.00172801	Williams-Beuren syndrome chromosome region 16
WDR11	0.000999001	1.80755e-05	WD repeat domain 11
WDR62	0.00699301	0.000782614	WD repeat domain 62
WDR92	0.00799201	0.000902685	WD repeat domain 92
WDTC1	0.00999001	0.00339019	WD and tetratricopeptide repeats 1
WDYHV1	0.00699301	0.00118167	WDYHV motif containing 1
XRN1	0.00599401	0.00260421	5'-3' exoribonuclease 1
YAF2	0.00699301	0.00129538	YY1 associated factor 2
ZBTB21	0.00599401	0.00161697	zinc finger and BTB domain containing 21
ZBTB47	0.002997	0.000754501	zinc finger and BTB domain containing 47
ZC3HC1	0.00699301	0.00118184	zinc finger, C3HC-type containing 1
ZCCHC6	0.00999001	0.00237417	zinc finger, CCHC domain containing 6
ZCWPW2	0.00899101	0.00285943	zinc finger, CW type with PWWP domain 2
ZNF106	0.000999001	6.87539e-06	zinc finger protein 106
ZNF41	0.00799201	0.00126059	zinc finger protein 41
ZNF518A	0.00799201	0.00106127	zinc finger protein 518A
ZNF600	0.00599401	0.00063076	zinc finger protein 600
ZNF678	0.003996	0.00148661	zinc finger protein 678
ZNF761	0.004995	0.000944555	zinc finger protein 761
ZNF768	0.003996	0.000467874	zinc finger protein 768
ZNF852	0.00899101	0.00225691	zinc finger protein 852
