# Supplementary material for: Gene expression signatures of human cell and tissue longevity
Source: NPJ Aging Mech Dis. 2016 Jul 7;2:16014–. doi: 10.1038/npjamd.2016.14 (PMC5514998; doi:10.1038/npjamd.2016.14)
Supplement: Supplementary Table 4 [file npjamd201614-s3.xls]

## Sheet: hematopoietic
Supplementary Table 4. KEGG pathway enrichment of genes with high expression divergence between selected cells and tissues, as measured by Phylogenetic ANOVA.
The bootstrap value is defined as the number of times (out of 5,000) that P-values of a random gene list were smaller than the P-value of each gene set.
Pathway Name	Count	Pathway Size	Adj Pvalue	Bootstrap P Value	genes
KEGG_LEUKOCYTE_TRANSENDOTHELIAL_MIGRATION	12	116	0.000484534	0	TXK,ITGAM,ITGA4,SIPA1,PTK2,ITGB2,PTK2B,PTPN11,ARHGAP35,RASSF5,PIK3CD,CYBA
KEGG_CHEMOKINE_SIGNALING_PATHWAY	16	188	0.000541359	0.0002	ADRBK1,PTK2,JAK3,DOCK2,ARRB2,FGR,CSK,PTK2B,PLCB2,ADCY6,ADCY7,GRB2,IKBKG,GRK6,PIK3CD,PARD3
KEGG_GAP_JUNCTION	9	89	0.00288719	0.0022	PLCB2,ADCY6,ADCY7,GRB2,MAPK7,EGFR,GJA1,TJP1,TUBB1
KEGG_REGULATION_OF_ACTIN_CYTOSKELETON	15	212	0.00499852	0.0026	FN1,PTK2,PFN2,CSK,ARHGEF12,NCKAP1,ITGAM,ITGA4,DOCK1,ITGAX,ITGB2,ARHGAP35,EGFR,PIK3CD,ARHGEF1
KEGG_EPITHELIAL_CELL_SIGNALING_IN_HELICOBACTER_PYLORI_INFECTION	7	67	0.00699241	0.0034	PTPN11,IKBKG,EGFR,TJP1,CSK,TCIRG1,ATP6V1D
KEGG_ENDOCYTOSIS	13	179	0.00710219	0.0044	ADRBK1,ACAP1,ARRB2,ASAP2,AGAP1,ARAP1,EHD1,ERBB3,GIT2,ASAP3,EGFR,GRK6,PARD3
KEGG_NEUROTROPHIN_SIGNALING_PATHWAY	10	126	0.00972637	0.0084	NFKBIE,SH2B3,CSK,YWHAE,PTPN11,MAGED1,GRB2,MAPK7,IRAK3,PIK3CD
KEGG_SMALL_CELL_LUNG_CANCER	7	84	0.0226164	0.0142	MAX,FN1,PTK2,LAMC1,IKBKG,TRAF1,PIK3CD
KEGG_HEMATOPOIETIC_CELL_LINEAGE	7	87	0.0268373	0.0186	GP1BA,ITGAM,ITGA4,KITLG,FLT3LG,CD59,CD37
KEGG_DILATED_CARDIOMYOPATHY	7	90	0.0315669	0.0214	ADCY6,ADCY7,ITGA4,DMD,CACNA2D4,SGCB,DAG1
KEGG_NON_SMALL_CELL_LUNG_CANCER	5	54	0.03453	0.0264	RASSF1,GRB2,EGFR,RASSF5,PIK3CD
KEGG_CELL_ADHESION_MOLECULES_CAMS	9	133	0.0350748	0.0218	ITGAM,ITGA4,CADM1,ITGB2,SDC4,ICAM3,NEO1,PTPRF,CD226
KEGG_ARRHYTHMOGENIC_RIGHT_VENTRICULAR_CARDIOMYOPATHY_ARVC	6	74	0.0379168	0.0284	ITGA4,DMD,CACNA2D4,SGCB,DAG1,GJA1
KEGG_NATURAL_KILLER_CELL_MEDIATED_CYTOTOXICITY	9	136	0.0396205	0.0274	ITGB2,HCST,PTK2B,PTPN11,SH3BP2,BID,GRB2,LAT,PIK3CD
KEGG_VASCULAR_SMOOTH_MUSCLE_CONTRACTION	8	115	0.0397433	0.0292	CALD1,KCNMB3,PLCB2,ADCY6,ADCY7,ARHGEF12,ADORA2A,ARHGEF1

## Sheet: heart and skeletal muscle
Supplementary Table 4. KEGG pathway enrichment of genes with high expression divergence between selected cells and tissues, as measured by Phylogenetic ANOVA.
The bootstrap value is defined as the number of times (out of 5,000) that P-values of a random gene list were smaller than the P-value of each gene set.
Pathway Name	Count	Pathway Size	Adj Pvalue	Bootstrap P Value	genes
KEGG_PARKINSONS_DISEASE	40	113	5.86227e-33	0	UQCR10,NDUFA4,ATP5O,ATP5H,UBE2G1,VDAC1,VDAC3,SLC25A4,SDHA,SDHB,COX7B,COX7A1,COX6C,PARK2,UQCRB,UQCRFS1,UQCRC2,UQCRC1,NDUFB3,NDUFB2,NDUFA10,NDUFAB1,NDUFA7,NDUFA8,NDUFA6,NDUFV3,NDUFB10,NDUFS8,NDUFS1,NDUFV2,NDUFB6,NDUFS4,NDUFB7,NDUFV1,NDUFB8,NDUFB9,NDUFS2,NDUFB4,NDUFS3,CYC1
KEGG_OXIDATIVE_PHOSPHORYLATION	36	116	2.62754e-27	0	UQCR10,NDUFA4,ATP5O,ATP5H,SDHA,COX10,SDHB,COX7B,COX7A1,COX6C,UQCRB,UQCRFS1,UQCRC2,UQCRC1,NDUFB3,NDUFB2,NDUFA10,NDUFAB1,NDUFA7,NDUFA8,NDUFA6,NDUFV3,NDUFB10,NDUFS8,NDUFS1,NDUFV2,NDUFB6,NDUFS4,NDUFB7,NDUFV1,NDUFB8,NDUFB9,NDUFS2,NDUFB4,NDUFS3,CYC1
KEGG_ALZHEIMERS_DISEASE	39	156	5.69249e-26	0	UQCR10,NDUFA4,PPP3CC,ATP2A2,ATP5O,ATP5H,ATF6,GNAQ,SDHA,SDHB,COX7B,COX7A1,COX6C,UQCRB,UQCRFS1,UQCRC2,UQCRC1,NDUFB3,NDUFB2,NDUFA10,NDUFAB1,NDUFA7,NDUFA8,NDUFA6,NDUFV3,NDUFB10,NDUFS8,NDUFS1,NDUFV2,NDUFB6,NDUFS4,NDUFB7,NDUFV1,NDUFB8,NDUFB9,NDUFS2,NDUFB4,NDUFS3,CYC1
KEGG_HUNTINGTONS_DISEASE	39	172	2.33596e-24	0	UQCR10,NDUFA4,ATP5O,ATP5H,VDAC1,VDAC3,GNAQ,SLC25A4,SDHA,SDHB,COX7B,COX7A1,COX6C,UQCRB,UQCRFS1,UQCRC2,UQCRC1,NDUFB3,NDUFB2,NDUFA10,NDUFAB1,NDUFA7,NDUFA8,NDUFA6,NDUFV3,NDUFS8,NDUFB10,NDUFV2,NDUFS1,NDUFS4,NDUFB6,NDUFV1,NDUFB7,NDUFB8,NDUFB9,NDUFS2,NDUFB4,NDUFS3,CYC1
KEGG_CITRATE_CYCLE_TCA_CYCLE	13	30	1.11112e-11	0	IDH3B,CS,PDHB,PDHA1,OGDH,SDHB,IDH3A,MDH2,MDH1,DLAT,SDHA,SUCLA2,ACO2
KEGG_CARDIAC_MUSCLE_CONTRACTION	10	73	0.000917182	0	UQCR10,ATP2A2,COX7B,COX7A1,COX6C,UQCRB,UQCRFS1,UQCRC2,UQCRC1,CYC1
KEGG_GLYCOLYSIS_GLUCONEOGENESIS	8	61	0.0069	0	PDHB,PDHA1,PGAM2,ENO1,PFKM,ENO3,ALDOA,DLAT
KEGG_PENTOSE_PHOSPHATE_PATHWAY	5	26	0.0135992	0.0004	RPE,PRPS2,PFKM,TKT,ALDOA
KEGG_PYRUVATE_METABOLISM	6	39	0.0135992	0.0004	PDHB,PDHA1,ACYP2,MDH2,DLAT,MDH1
KEGG_GLYOXYLATE_AND_DICARBOXYLATE_METABOLISM	4	16	0.0153058	0.0004	CS,MDH2,MDH1,ACO2

## Sheet: neurons
Supplementary Table 4. KEGG pathway enrichment of genes with high expression divergence between selected cells and tissues, as measured by Phylogenetic ANOVA.
The bootstrap value is defined as the number of times (out of 5,000) that P-values of a random gene list were smaller than the P-value of each gene set.
Pathway Name	Count	Pathway Size	Adj Pvalue	Bootstrap P Value	genes
KEGG_RIBOSOME	27	87	4.65961e-08	0	RPL23,RPS12,RPS13,RPL14,RPS15A,RPL27,RPL29,UBA52,RPL30,RPS18,RPS4X,RPS5,RPL22L1,RPL10A,RPS27L,RPS3,RPS2,RPL15,RPL12,RPL41,RPL10,RPL39,RPL7A,RPLP0,RPS9,RPS23,RPS7
KEGG_APOPTOSIS	21	86	0.000211835	0	CASP10,CASP8,CASP7,TNFSF10,BIRC3,MYD88,RIPK1,IRAK4,CASP6,TNFRSF1A,AKT3,NFKB1,RELA,TNFRSF10A,TNFRSF10D,TNFRSF10B,IL1R1,TP53,PPP3CA,FAS,PRKAR1B
KEGG_N_GLYCAN_BIOSYNTHESIS	14	46	0.000464147	0	ALG14,ALG3,B4GALT1,RPN2,DAD1,MGAT2,DPM2,STT3B,MAN1A2,ALG2,DPAGT1,DDOST,ALG6,ALG5
KEGG_PROTEASOME	13	44	0.0010581	0	PSMD13,PSMA1,PSMA5,PSMA4,PSMA3,PSMA2,PSMF1,PSMB9,PSME1,PSME2,PSMB4,PSMB8,PSMB1
KEGG_LYSOSOME	21	119	0.0143499	0.0002	CTSZ,ATP6V0A1,ABCB9,LAPTM4A,CTSO,CTSC,CD164,ABCA2,AGA,AP3M2,DNASE2,IDS,M6PR,GUSB,GLA,NPC2,CD63,HEXB,CLN3,NAGA,NAGLU
KEGG_LONG_TERM_POTENTIATION	14	69	0.0273071	0.0006	PLCB1,CALM1,BRAF,PPP1CA,ITPR1,ARAF,ADCY1,RAP1A,CAMK4,RAP1B,CAMK2G,PPP3CA,ATF4,CALM3
